# Supplementary material for: Light pollution is greatest within migration passage areas for nocturnally-migrating birds around the world
Source: Sci Rep. 2018 Feb 19;8:3261. doi: 10.1038/s41598-018-21577-6 (PMC5818656; doi:10.1038/s41598-018-21577-6)
Supplement: Supplementary file 1 — Supplementary Information [file 41598_2018_21577_MOESM1_ESM.xlsx]

## Sheet: Table S1
Table S1. Bird species catalogued as nocturnal migrants, indicating which were or were not included in analysis. For those not included in analysis, we indicate the reason. Species highlighted have geographic ranges in both the eastern and western hemisphere, but one of those was not considered in analysis because the migration or passage range is missing or underrepresented in the Birds of the W…
species	in analysis	hemisphere	why not included
acrocephalus.aedon	no		Breeding or non-breeding range not included in BOTW
acrocephalus.arundinaceus	yes	western
acrocephalus.arundinaceus	no	eastern	Migration range underrepresented
acrocephalus.concinens	yes
acrocephalus.dumetorum	no		Breeding or non-breeding range not included in BOTW
acrocephalus.griseldis	yes
acrocephalus.paludicola	yes
acrocephalus.palustris	yes
acrocephalus.schoenobaenus	yes
acrocephalus.scirpaceus	yes
acrocephalus.stentoreus	yes
actitis.hypoleucos	no		Migration range underrepresented
actitis.macularius	yes
aechmophorus.occidentalis	yes
ammodramus.leconteii	yes
ammodramus.nelsoni	yes
ammodramus.savannarum	no		Migration range underrepresented
anas.acuta	yes	western
anas.acuta	no	eastern	Migration range underrepresented
anas.clypeata	yes
anas.crecca	yes	western
anas.crecca	no	eastern	Migration range underrepresented
anas.cyanoptera	yes
anas.discors	yes
anas.falcata	yes
anas.formosa	yes
anas.platyrhynchos	no		Migration range underrepresented
anas.strepera	no		Migration range underrepresented
anser.albifrons	no		Migration range underrepresented
anser.cygnoides	yes
anser.erythropus	yes
anser.fabalis	no		Migration range underrepresented
antrostomus.carolinensis	no		Migration range underrepresented
antrostomus.vociferus	yes
archilochus.alexandri	yes
arenaria.melanocephala	yes
asio.flammeus	no		Migration range underrepresented
aythya.affinis	yes
aythya.americana	yes
aythya.baeri	yes
aythya.collaris	yes
aythya.fuligula	no		Migration range underrepresented
aythya.nyroca	yes
aythya.valisineria	yes
bartramia.longicauda	yes
branta.bernicla	yes
branta.canadensis	no		Migration range underrepresented
branta.hutchinsii	yes
branta.ruficollis	yes
bucephala.albeola	yes
calidris.acuminata	yes
calidris.alba	yes	western
calidris.alba	no	eastern	Migration range underrepresented
calidris.alpina	yes
calidris.bairdii	yes
calidris.canutus	yes	western
calidris.canutus	no	eastern	Migration range underrepresented
calidris.falcinellus	no		Migration range underrepresented
calidris.fuscicollis	yes
calidris.himantopus	yes
calidris.mauri	yes
calidris.melanotos	yes
calidris.minuta	no		Migration range underrepresented
calidris.minutilla	yes
calidris.pugnax	no		Migration range underrepresented
calidris.pusilla	yes
calidris.ruficollis	yes
calidris.subminuta	no		Migration range underrepresented
calidris.subruficollis	yes
calidris.temminckii	no		Migration range underrepresented
calidris.tenuirostris	no		Migration range underrepresented
calliope.calliope	yes
caprimulgus.europaeus	yes
caprimulgus.vexillarius	yes
cardellina.canadensis	yes
cardellina.pusilla	yes
carpodacus.cassinii	no		Migration range underrepresented
carpodacus.purpureus	no		Migration range underrepresented
catharus.fuscescens	yes
catharus.guttatus	yes
catharus.minimus	yes
catharus.ustulatus	yes
certhia.americana	no		Breeding or non-breeding range not included in BOTW
charadrius.dubius	no		Migration range underrepresented
charadrius.falklandicus	no		Migration range underrepresented
charadrius.hiaticula	no		Migration range underrepresented
charadrius.leschenaultii	no		Migration range underrepresented
charadrius.modestus	no		Migration range underrepresented
charadrius.mongolus	no		Migration range underrepresented
charadrius.nivosus	no		Migration range underrepresented
charadrius.placidus	yes
charadrius.semipalmatus	yes
charadrius.veredus	yes
charadrius.vociferus	no		Migration range underrepresented
charadrius.wilsonia	no		Migration range underrepresented
chen.caerulescens	yes
chen.rossii	yes
chondestes.grammacus	yes
chordeiles.acutipennis	no		Migration range underrepresented
chordeiles.gundlachii	no		Breeding or non-breeding range not included in BOTW
chordeiles.minor	yes
chrysococcyx.caprius	no		Breeding or non-breeding range not included in BOTW
cistothorus.palustris	yes
cistothorus.platensis	yes
clangula.hyemalis	yes
coccyzus.americanus	yes
coccyzus.erythropthalmus	yes
coereba.flaveola	no		Breeding or non-breeding range not included in BOTW
contopus.cooperi	yes
contopus.sordidulus	yes
contopus.virens	yes
coracias.garrulus	yes
coracina.novaehollandiae	no		Migration range underrepresented
coturnix.japonica	yes
crex.crex	yes
cuculus.micropterus	no		Migration range underrepresented
cuculus.poliocephalus	yes
cursorius.cursor	yes
cygnus.columbianus	yes
cyornis.magnirostris	yes
cyornis.rubeculoides	yes
dendrocygna.autumnalis	no		Breeding or non-breeding range not included in BOTW
dendrocygna.bicolor	no		Breeding or non-breeding range not included in BOTW
dendrocygna.javanica	no		Migration range underrepresented
dendrocygna.viduata	no		Breeding or non-breeding range not included in BOTW
dendroica.palmarum	no		Migration range underrepresented
dicrurus.macrocercus	no		Migration range underrepresented
dolichonyx.oryzivorus	yes
dumetella.carolinensis	yes
empidonax.alnorum	yes
empidonax.flaviventris	yes
empidonax.hammondii	yes
empidonax.minimus	yes
empidonax.oberholseri	yes
empidonax.traillii	yes
empidonax.virescens	yes
empidonax.wrightii	yes
empidonomus.varius	no		Breeding or non-breeding range not included in BOTW
eudromias.morinellus	no		Migration range underrepresented
eugenes.fulgens	no		Breeding or non-breeding range not included in BOTW
euphagus.carolinus	yes
euphagus.cyanocephalus	yes
ficedula.albicilla	yes
ficedula.hypoleuca	yes
ficedula.parva	yes
ficedula.semitorquata	yes
fulica.americana	no		Migration range underrepresented
gallinago.delicata	yes
gallinago.hardwickii	yes
gallinago.media	yes
gallinago.megala	no		Migration range underrepresented
geokichla.sibirica	yes
geokichla.wardii	yes
geothlypis.formosa	yes
geothlypis.philadelphia	yes
geothlypis.tolmiei	yes
geothlypis.trichas	yes
glareola.maldivarum	yes
glareola.nordmanni	yes
halcyon.coromanda	yes
helmitheros.vermivorum	yes
himantopus.himantopus	yes
hippolais.caligata	no		Breeding or non-breeding range not included in BOTW
hippolais.icterina	yes
hippolais.languida	yes
hippolais.olivetorum	yes
hippolais.polyglotta	yes
histrionicus.histrionicus	no		Migration range underrepresented
hylocichla.mustelina	yes
icteria.virens	yes
icterus.bullockii	yes
icterus.cucullatus	yes
icterus.galbula	yes
icterus.parisorum	no		Migration range underrepresented
icterus.spurius	yes
iduna.rama	yes
irania.gutturalis	yes
junco.hyemalis	no		Migration range underrepresented
lalage.melanoptera	yes
lanius.collurio	yes
lanius.excubitor	yes
lanius.isabellinus	yes
lanius.ludovicianus	no		Migration range underrepresented
lanius.senator	yes
legatus.leucophaius	no		Breeding or non-breeding range not included in BOTW
limnodromus.griseus	yes
limnodromus.scolopaceus	yes
limnothlypis.swainsonii	yes
limosa.fedoa	no		Migration range underrepresented
limosa.haemastica	no		Migration range underrepresented
limosa.lapponica	no		Migration range underrepresented
limosa.limosa	yes
locustella.certhiola	yes
locustella.fasciolata	yes
locustella.fluviatilis	yes
locustella.lanceolata	yes
locustella.luscinioides	yes
locustella.naevia	no		Migration range underrepresented
locustella.ochotensis	yes
locustella.tacsanowskia	yes
lophodytes.cucullatus	yes
mareca.penelope	no		Migration range underrepresented
marmaronetta.angustirostris	yes
megaceryle.alcyon	no		Migration range underrepresented
melanitta.americana	yes
melanitta.fusca	yes
melanitta.perspicillata	yes
melospiza.georgiana	yes
melospiza.lincolnii	yes
mergellus.albellus	no		Migration range underrepresented
mergus.merganser	yes
mergus.serrator	yes
micrathene.whitneyi	yes
mimus.polyglottos	no		Breeding or non-breeding range not included in BOTW
mniotilta.varia	yes
molothrus.ater	no		Migration range underrepresented
monticola.saxatilis	yes
monticola.solitarius	yes
muscicapa.striata	yes
myiarchus.cinerascens	yes
myiarchus.crinitus	yes
myiodynastes.luteiventris	yes
myiodynastes.maculatus	no		Breeding or non-breeding range not included in BOTW
ninox.japonica	yes
numenius.arquata	yes
numenius.madagascariensis	yes
numenius.minutus	yes
numenius.phaeopus	yes	western
numenius.phaeopus	no	eastern	Migration range underrepresented
oporornis.agilis	yes
oreopholus.ruficollis	no		Migration range underrepresented
oreoscoptes.montanus	yes
oreothlypis.celata	yes
oreothlypis.luciae	yes
oreothlypis.peregrina	yes
oreothlypis.ruficapilla	yes
oreothlypis.virginiae	yes
oriolus.oriolus	yes
otus.scops	yes
oxyura.jamaicensis	yes
oxyura.leucocephala	yes
parkesia.motacilla	yes
parkesia.noveboracensis	yes
passerculus.sandwichensis	yes
passerella.iliaca	yes
passerina.amoena	yes
passerina.caerulea	yes
passerina.ciris	yes
passerina.cyanea	yes
pericrocotus.divaricatus	yes
phainopepla.nitens	no		Migration range underrepresented
phalaropus.lobatus	no		Migration range underrepresented
phalaropus.tricolor	yes
pheucticus.ludovicianus	yes
pheucticus.melanocephalus	yes
phoenicurus.auroreus	yes
phoenicurus.erythronotus	yes
phylloscopus.affinis	yes
phylloscopus.armandii	yes
phylloscopus.bonelli	yes
phylloscopus.borealis	no		Migration range underrepresented
phylloscopus.borealoides	yes
phylloscopus.collybita	no		Migration range underrepresented
phylloscopus.coronatus	yes
phylloscopus.fuscatus	yes
phylloscopus.griseolus	yes
phylloscopus.inornatus	yes
phylloscopus.magnirostris	yes
phylloscopus.occipitalis	yes
phylloscopus.proregulus	yes
phylloscopus.ricketti	yes
phylloscopus.schwarzi	yes
phylloscopus.sibilatrix	yes
phylloscopus.sindianus	yes
phylloscopus.tenellipes	yes
phylloscopus.trochiloides	yes
phylloscopus.trochilus	yes
phytotoma.rara	no		Breeding or non-breeding range not included in BOTW
pipilo.chlorurus	yes
piranga.ludoviciana	yes
piranga.olivacea	yes
piranga.rubra	yes
pitta.angolensis	yes
pitta.brachyura	yes
pitta.sordida	yes
pluvialis.dominica	yes
pluvialis.fulva	yes
pluvialis.squatarola	yes
podiceps.gallardoi	yes
podiceps.nigricollis	yes
pooecetes.gramineus	yes
porphyrio.martinicus	no		Migration range underrepresented
porzana.carolina	yes
porzana.porzana	no		Migration range underrepresented
protonotaria.citrea	yes
prunella.montanella	yes
pseudoleistes.virescens	no		Breeding or non-breeding range not included in BOTW
psiloscops.flammeolus	yes
pycnonotus.sinensis	no		Migration range underrepresented
rallina.eurizonoides	no		Migration range underrepresented
rallina.fasciata	no		Breeding or non-breeding range not included in BOTW
rallus.indicus	no		Migration range underrepresented
recurvirostra.americana	yes
seicercus.soror	yes
seiurus.aurocapilla	yes
selasphorus.sasin	yes
setophaga.americana	yes
setophaga.caerulescens	yes
setophaga.castanea	yes
setophaga.cerulea	yes
setophaga.citrina	yes
setophaga.coronata	yes
setophaga.discolor	yes
setophaga.dominica	yes
setophaga.fusca	yes
setophaga.magnolia	yes
setophaga.nigrescens	yes
setophaga.occidentalis	yes
setophaga.pensylvanica	yes
setophaga.petechia	yes
setophaga.ruticilla	yes
setophaga.striata	yes
setophaga.tigrina	yes
setophaga.townsendi	yes
setophaga.virens	yes
spatula.querquedula	no		Migration range underrepresented
spizella.atrogularis	yes
spizella.breweri	yes
spizella.pallida	yes
spizella.passerina	yes
spizelloides.arborea	yes
surniculus.dicruroides	no		Migration range underrepresented
sylvia.althaea	yes
sylvia.atricapilla	yes
sylvia.borin	yes
sylvia.cantillans	yes
sylvia.communis	yes
sylvia.curruca	yes
sylvia.hortensis	yes
sylvia.melanothorax	yes
sylvia.minula	yes
sylvia.mystacea	yes
sylvia.nisoria	yes
tringa.brevipes	no		Migration range underrepresented
tringa.flavipes	yes
tringa.glareola	no		Migration range underrepresented
tringa.incana	yes
tringa.melanoleuca	yes
tringa.nebularia	no		Migration range underrepresented
tringa.ochropus	no		Migration range underrepresented
tringa.solitaria	yes
tringa.stagnatilis	no		Migration range underrepresented
tringa.totanus	yes
troglodytes.aedon	yes
troglodytes.hiemalis	yes
turdus.chrysolaus	yes
turdus.eunomus	yes
turdus.hortulorum	yes
turdus.iliacus	yes
turdus.obscurus	yes
turdus.pallidus	yes
turdus.rubrocanus	no		Breeding or non-breeding range not included in BOTW
turdus.ruficollis	yes
tyrannus.albogularis	no		Breeding or non-breeding range not included in BOTW
tyrannus.dominicensis	yes
tyrannus.forficatus	yes
tyrannus.tyrannus	yes
tyrannus.verticalis	yes
tyto.alba	no		Breeding or non-breeding range not included in BOTW
urosphena.squameiceps	yes
vanellus.cinereus	yes
vanellus.gregarius	yes
vanellus.malabaricus	yes
vanellus.vanellus	no		Migration range underrepresented
vermivora.chrysoptera	yes
vermivora.cyanoptera	yes
vireo.altiloquus	yes
vireo.bellii	yes
vireo.cassinii	yes
vireo.flavifrons	yes
vireo.flavoviridis	yes
vireo.gilvus	yes
vireo.olivaceus	yes
vireo.philadelphicus	yes
vireo.solitarius	yes
xanthocephalus.xanthocephalus	yes
xenus.cinereus	no		Migration range underrepresented
zonotrichia.albicollis	yes
zonotrichia.atricapilla	yes
zonotrichia.leucophrys	yes
zonotrichia.querula	yes
zoothera.dixoni	no		Breeding or non-breeding range not included in BOTW
zosterops.erythropleurus	yes

## Sheet: Table S2
Table S2. Full dataset generated and analyzed by Cabrera-Cruz SA, JA Smolinsky and JB Buler in "Light pollution is greatest within migration passage areas for nocturnally-migrating birds around the world". Including taxonomic information, average intensity of artificial lights at night within seasonal geographic range, area of seasonal range, migration distance, type of range (breeding, migration…
order	family	species	common	avlight	log10area	log10distance	season	category	hemisphere		Field	Definition
passeriformes	acrocephalidae	acrocephalus.arundinaceus	great.reed.warbler	0.128233	3.0381	1.65079	Breeding	LC	Eastern		order	Taxonomic order
passeriformes	acrocephalidae	acrocephalus.concinens	blunt.winged.warbler	0.180028	2.72878	1.38789	Breeding	LC	Eastern		family	Taxonomic family
passeriformes	acrocephalidae	acrocephalus.griseldis	basra.reed.warbler	0.715078	2.15359	1.59556	Breeding	EN	Eastern		species	Latin name, following:Clements, J. F. et al. The eBird/Clements checklist of birds of the world: v2015. Available at http://www.birds.cornell.edu/ clementschecklist/download/.
passeriformes	acrocephalidae	acrocephalus.paludicola	aquatic.warbler	0.0809221	2.28469	1.60192	Breeding	VU	Eastern		common	Common english name, following:Clements, J. F. et al. The eBird/Clements checklist of birds of the world: v2015. Available at http://www.birds.cornell.edu/ clementschecklist/download/.
passeriformes	acrocephalidae	acrocephalus.palustris	marsh.warbler	0.156549	2.94342	1.70194	Breeding	LC	Eastern		avlight	Geometric mean of log10(+1)-transformed radiance values from the 2015 annual composite of global nighttime images taken by the Suomi National Polar-orbiting Partnership (NPP) satellite, with its Visible Infrared Imaging Radiometer Suite (VIIRS) Day/Night Band (DNB)
passeriformes	acrocephalidae	acrocephalus.schoenobaenus	sedge.warbler	0.0893937	3.07352	1.65761	Breeding	LC	Eastern		log10area	log10 of area of geographic range, in km^2
passeriformes	acrocephalidae	acrocephalus.scirpaceus	eurasian.reed.warbler	0.161775	3.01595	1.60118	Breeding	LC	Eastern		log10distance	log10 of the great circle distance in kilometers between the centroid of each species breeding and non-breeding ranges
passeriformes	acrocephalidae	acrocephalus.stentoreus	clamorous.reed.warbler	0.0440917	2.73996	1.47634	Breeding	LC	Eastern		season	Stage of the annual cycle where the species is known or thought very likely to occur, as defined in http://datazone.birdlife.org/species/spcdistPOS, under Seasonality (Breeding, Non-breeding, and Passage)
charadriiformes	scolopacidae	actitis.macularius	spotted.sandpiper	0.0835188	3.09688	1.65476	Breeding	LC	Western		category	Category of conservation concern according to the International Union for onservation of Nature (IUCN) Red List API (http://apiv3.iucnredlist.org/)
podicipediformes	podicipedidae	aechmophorus.occidentalis	western.grebe	0.0765805	2.88535	1.44685	Breeding	LC	Western		hemisphere	Western: migratory species in the Nearctic-Neotropical system; Eastern: all other species
passeriformes	emberizidae	ammodramus.leconteii	le.conte.s.sparrow	0.0479872	2.80414	1.4561	Breeding	LC	Western
passeriformes	emberizidae	ammodramus.nelsoni_east	nelson.s.sparrow	0.184712	2.14805	1.45167	Breeding	LC	Western
passeriformes	emberizidae	ammodramus.nelsoni_west	nelson.s.sparrow	0.056503	2.64844	1.48504	Breeding	LC	Western
anseriformes	anatidae	anas.acuta	northern.pintail	0.032363	3.02835	1.52878	Breeding	LC	Western
anseriformes	anatidae	anas.crecca	green.winged.teal	0.0395857	3.03218	1.51451	Breeding	LC	Western
anseriformes	anatidae	chen.caerulescens	snow.goose	0.00212314	2.50274	1.6168	Breeding	LC	Western
anseriformes	anatidae	anser.cygnoides	swan.goose	0.0120205	2.75137	1.49771	Breeding	VU	Eastern
anseriformes	anatidae	anser.erythropus	lesser.white.fronted.goose	0.00841038	2.78595	1.5856	Breeding	VU	Eastern
anseriformes	anatidae	chen.rossii	ross.s.goose	0.000759616	2.31618	1.59774	Breeding	LC	Western
caprimulgiformes	caprimulgidae	antrostomus.vociferus	eastern.whip.poor.will	0.347582	2.83692	1.52128	Breeding	LC	Western
apodiformes	trochilidae	archilochus.alexandri	black.chinned.hummingbird	0.103532	2.76881	1.41559	Breeding	LC	Western
charadriiformes	scolopacidae	arenaria.melanocephala	black.turnstone	0.00267588	2.13664	1.4288	Breeding	LC	Western
anseriformes	anatidae	aythya.affinis	lesser.scaup	0.0254542	2.9044	1.52127	Breeding	LC	Western
anseriformes	anatidae	aythya.americana	redhead	0.0654479	2.89267	1.43291	Breeding	LC	Western
anseriformes	anatidae	aythya.baeri	baer.s.pochard	0.023549	2.75823	1.49619	Breeding	CR	Eastern
anseriformes	anatidae	aythya.collaris	ring.necked.duck	0.0493957	2.87749	1.52078	Breeding	LC	Western
anseriformes	anatidae	aythya.nyroca	ferruginous.duck	0.0777464	2.94403	1.46758	Breeding	NT	Eastern
anseriformes	anatidae	aythya.valisineria	canvasback	0.0378682	2.84447	1.48017	Breeding	LC	Western
charadriiformes	scolopacidae	bartramia.longicauda	upland.sandpiper	0.172708	2.82985	1.72253	Breeding	LC	Western
passeriformes	locustellidae	locustella.tacsanowskia	chinese.bush.warbler	0.0622631	2.77018	1.43134	Breeding	LC	Eastern
anseriformes	anatidae	branta.bernicla	brant	0.00104261	2.6769	1.63979	Breeding	LC	Western
anseriformes	anatidae	branta.hutchinsii	cackling.goose	0.00120177	2.65133	1.58403	Breeding	LC	Western
anseriformes	anatidae	branta.ruficollis	red.breasted.goose	0.00224933	2.54294	1.53453	Breeding	VU	Eastern
anseriformes	anatidae	bucephala.albeola	bufflehead	0.017846	2.90043	1.48083	Breeding	LC	Western
charadriiformes	scolopacidae	calidris.acuminata	sharp.tailed.sandpiper	0.000655798	2.40632	1.79822	Breeding	LC	Eastern
charadriiformes	scolopacidae	calidris.alba	sanderling	0.000130564	2.56685	1.70222	Breeding	LC	Western
charadriiformes	scolopacidae	calidris.alpina	dunlin	0.0022131	2.60876	1.55519	Breeding	LC	Western
charadriiformes	scolopacidae	calidris.bairdii	baird.s.sandpiper	0.00188298	2.79654	1.77317	Breeding	LC	Western
charadriiformes	scolopacidae	calidris.canutus	red.knot	0.00027418	2.5496	1.71431	Breeding	NT	Western
charadriiformes	scolopacidae	calidris.fuscicollis	white.rumped.sandpiper	0.00131743	2.66328	1.798	Breeding	LC	Western
charadriiformes	scolopacidae	calidris.himantopus	stilt.sandpiper	0.00415816	2.4318	1.70598	Breeding	LC	Western
charadriiformes	scolopacidae	calidris.mauri	western.sandpiper	0.00175846	2.38431	1.6008	Breeding	LC	Western
charadriiformes	scolopacidae	calidris.melanotos	pectoral.sandpiper	0.00153793	2.65943	1.76259	Breeding	LC	Western
charadriiformes	scolopacidae	calidris.minutilla	least.sandpiper	0.00352465	2.90766	1.62762	Breeding	LC	Western
charadriiformes	scolopacidae	calidris.pusilla	semipalmated.sandpiper	0.000970005	2.78771	1.67478	Breeding	NT	Western
charadriiformes	scolopacidae	calidris.ruficollis	red.necked.stint	0.000643436	2.59946	1.76841	Breeding	NT	Eastern
charadriiformes	scolopacidae	calidris.subruficollis	buff.breasted.sandpiper	0.00232974	2.52141	1.77258	Breeding	NT	Western
caprimulgiformes	caprimulgidae	caprimulgus.europaeus	eurasian.nightjar	0.0929905	3.16108	1.65727	Breeding	LC	Eastern
caprimulgiformes	caprimulgidae	caprimulgus.vexillarius	pennant.winged.nightjar	0.00604591	2.83808	1.45404	Breeding	LC	Eastern
passeriformes	turdidae	catharus.fuscescens	veery	0.140858	2.85153	1.68517	Breeding	LC	Western
passeriformes	turdidae	catharus.guttatus	hermit.thrush	0.0462204	2.9963	1.47316	Breeding	LC	Western
passeriformes	turdidae	catharus.minimus	gray.cheeked.thrush	0.00282966	2.91197	1.67349	Breeding	LC	Western
passeriformes	turdidae	catharus.ustulatus	swainson.s.thrush	0.0343315	2.98671	1.64918	Breeding	LC	Western
charadriiformes	charadriidae	charadrius.placidus	malaysian.plover	0.123512	2.74128	1.41198	Breeding	LC	Eastern
charadriiformes	charadriidae	charadrius.semipalmatus	semipalmated.plover	0.00388097	2.90623	1.6336	Breeding	LC	Western
charadriiformes	charadriidae	charadrius.veredus	oriental.plover	0.00381069	2.68609	1.73093	Breeding	LC	Eastern
passeriformes	emberizidae	chondestes.grammacus	lark.sparrow	0.130353	2.88284	1.45883	Breeding	LC	Western
caprimulgiformes	caprimulgidae	chordeiles.minor	common.nighthawk	0.141363	3.09014	1.66226	Breeding	LC	Western
passeriformes	troglodytidae	cistothorus.palustris	marsh.wren	0.183521	2.84294	1.48002	Breeding	LC	Western
passeriformes	troglodytidae	cistothorus.platensis	sedge.wren	0.225484	2.72386	1.44726	Breeding	LC	Western
anseriformes	anatidae	clangula.hyemalis	long.tailed.duck	0.00695374	2.92271	1.44855	Breeding	VU	Western
cuculiformes	cuculidae	coccyzus.americanus	yellow.billed.cuckoo	0.308256	2.91957	1.63788	Breeding	LC	Western
cuculiformes	cuculidae	coccyzus.erythropthalmus	black.billed.cuckoo	0.242686	2.90732	1.63671	Breeding	LC	Western
passeriformes	tyrannidae	contopus.cooperi	olive.sided.flycatcher	0.0617715	3.03312	1.6509	Breeding	NT	Western
passeriformes	tyrannidae	contopus.sordidulus	western.wood.pewee	0.0701407	2.97123	1.62647	Breeding	LC	Western
passeriformes	tyrannidae	contopus.virens	eastern.wood.pewee	0.357047	2.87123	1.60464	Breeding	LC	Western
coraciiformes	coraciidae	coracias.garrulus	european.roller	0.128041	3.03294	1.62715	Breeding	LC	Eastern
passeriformes	campephagidae	lalage.melanoptera	black.headed.cuckooshrike	0.20168	2.54254	1.35611	Breeding	LC	Eastern
galliformes	phasianidae	coturnix.japonica	japanese.quail	0.0265351	2.82622	1.4798	Breeding	NT	Eastern
gruiformes	rallidae	crex.crex	corn.crake	0.0705345	3.08194	1.70501	Breeding	LC	Eastern
cuculiformes	cuculidae	cuculus.poliocephalus	lesser.cuckoo	0.162116	2.91805	1.70184	Breeding	LC	Eastern
charadriiformes	glareolidae	cursorius.cursor	cream.colored.courser	0.0721045	2.70373	1.4258	Breeding	LC	Eastern
anseriformes	anatidae	cygnus.columbianus	tundra.swan	0.00166839	2.6747	1.56117	Breeding	LC	Western
passeriformes	muscicapidae	cyornis.magnirostris	large.blue.flycatcher	0.0189005	2.19621	1.45051	Breeding	LC	Eastern
passeriformes	muscicapidae	cyornis.rubeculoides	blue.throated.flycatcher	0.0710135	2.63712	1.41232	Breeding	LC	Eastern
passeriformes	parulidae	setophaga.caerulescens	black.throated.blue.warbler	0.19839	2.63179	1.53688	Breeding	LC	Western
passeriformes	parulidae	setophaga.castanea	bay.breasted.warbler	0.0402437	2.78905	1.60521	Breeding	LC	Western
passeriformes	parulidae	setophaga.cerulea	cerulean.warbler	0.514233	2.56739	1.59108	Breeding	VU	Western
passeriformes	parulidae	setophaga.coronata	yellow.rumped.warbler	0.0328616	3.02488	1.50374	Breeding	LC	Western
passeriformes	parulidae	setophaga.discolor	prairie.warbler	0.520645	2.67977	1.41933	Breeding	LC	Western
passeriformes	parulidae	setophaga.dominica	yellow.throated.warbler	0.49078	2.71618	1.42729	Breeding	LC	Western
passeriformes	parulidae	setophaga.fusca	blackburnian.warbler	0.14054	2.73893	1.61117	Breeding	LC	Western
passeriformes	parulidae	setophaga.magnolia	magnolia.warbler	0.0689451	2.85028	1.57917	Breeding	LC	Western
passeriformes	parulidae	setophaga.nigrescens	black.throated.gray.warbler	0.0691383	2.71621	1.44376	Breeding	LC	Western
passeriformes	parulidae	setophaga.occidentalis	hermit.warbler	0.180119	2.40007	1.48972	Breeding	LC	Western
passeriformes	parulidae	setophaga.pensylvanica	chestnut.sided.warbler	0.169648	2.77257	1.57542	Breeding	LC	Western
passeriformes	parulidae	setophaga.petechia	yellow.warbler	0.0955567	3.11536	1.5931	Breeding	LC	Western
passeriformes	parulidae	setophaga.striata	blackpoll.warbler	0.0129271	2.9536	1.65681	Breeding	LC	Western
passeriformes	parulidae	setophaga.tigrina	cape.may.warbler	0.0373345	2.78064	1.58299	Breeding	LC	Western
passeriformes	parulidae	setophaga.townsendi	townsend.s.warbler	0.0166142	2.66635	1.54295	Breeding	LC	Western
passeriformes	parulidae	setophaga.virens	black.throated.green.warbler	0.123077	2.83185	1.57606	Breeding	LC	Western
passeriformes	icteridae	dolichonyx.oryzivorus	bobolink	0.175768	2.86164	1.70025	Breeding	LC	Western
passeriformes	mimidae	dumetella.carolinensis	gray.catbird	0.204517	2.95651	1.49115	Breeding	LC	Western
passeriformes	tyrannidae	empidonax.alnorum	alder.flycatcher	0.0719442	2.97539	1.67371	Breeding	LC	Western
passeriformes	tyrannidae	empidonax.flaviventris	yellow.bellied.flycatcher	0.049508	2.92116	1.59426	Breeding	LC	Western
passeriformes	tyrannidae	empidonax.hammondii	hammond.s.flycatcher	0.0356474	2.79725	1.52544	Breeding	LC	Western
passeriformes	tyrannidae	empidonax.minimus	least.flycatcher	0.0774288	2.93555	1.57131	Breeding	LC	Western
passeriformes	tyrannidae	empidonax.oberholseri	dusky.flycatcher	0.0588092	2.79182	1.47559	Breeding	LC	Western
passeriformes	tyrannidae	empidonax.traillii	willow.flycatcher	0.177639	2.98089	1.572	Breeding	LC	Western
passeriformes	tyrannidae	empidonax.virescens	acadian.flycatcher	0.465428	2.81373	1.54127	Breeding	LC	Western
passeriformes	tyrannidae	empidonax.wrightii	gray.flycatcher	0.0311029	2.63226	1.41333	Breeding	LC	Western
passeriformes	icteridae	euphagus.carolinus	rusty.blackbird	0.0208561	2.9796	1.45832	Breeding	VU	Western
passeriformes	icteridae	euphagus.cyanocephalus	brewer.s.blackbird	0.0755406	2.84982	1.45186	Breeding	LC	Western
passeriformes	muscicapidae	ficedula.albicilla	taiga.flycatcher	0.0136075	3.05178	1.58971	Breeding	LC	Eastern
passeriformes	muscicapidae	ficedula.hypoleuca	european.pied.flycatcher	0.111099	2.99058	1.64171	Breeding	LC	Eastern
passeriformes	muscicapidae	ficedula.parva	red.breasted.flycatcher	0.118154	2.9432	1.63274	Breeding	LC	Eastern
passeriformes	muscicapidae	ficedula.semitorquata	semicollared.flycatcher	0.175882	2.5765	1.61435	Breeding	LC	Eastern
charadriiformes	scolopacidae	gallinago.delicata	wilson.s.snipe	0.0556102	3.04302	1.54086	Breeding	LC	Western
charadriiformes	scolopacidae	gallinago.hardwickii	latham.s.snipe	0.209299	2.34595	1.72492	Breeding	LC	Eastern
charadriiformes	scolopacidae	gallinago.media	great.snipe	0.052903	2.99247	1.66298	Breeding	NT	Eastern
passeriformes	parulidae	geothlypis.trichas	common.yellowthroat	0.135922	3.06753	1.51123	Breeding	LC	Western
charadriiformes	glareolidae	glareola.maldivarum	oriental.pratincole	0.124724	2.93968	1.61961	Breeding	LC	Eastern
charadriiformes	glareolidae	glareola.nordmanni	black.winged.pratincole	0.0516406	2.75863	1.70109	Breeding	NT	Eastern
coraciiformes	alcedinidae	halcyon.coromanda	ruddy.kingfisher	0.220186	2.59026	1.50948	Breeding	LC	Eastern
passeriformes	parulidae	helmitheros.vermivorum	worm.eating.warbler	0.503333	2.71209	1.47075	Breeding	LC	Western
charadriiformes	recurvirostridae	himantopus.himantopus	black.winged.stilt	0.107022	2.63579	1.50742	Breeding	LC	Western
passeriformes	acrocephalidae	hippolais.icterina	icterine.warbler	0.123817	2.95175	1.69738	Breeding	LC	Eastern
passeriformes	acrocephalidae	hippolais.languida	upcher.s.warbler	0.113689	2.8191	1.55591	Breeding	LC	Eastern
passeriformes	acrocephalidae	hippolais.olivetorum	olive.tree.warbler	0.354636	2.36978	1.67843	Breeding	LC	Eastern
passeriformes	acrocephalidae	hippolais.polyglotta	melodious.warbler	0.379434	2.7072	1.55911	Breeding	LC	Eastern
passeriformes	acrocephalidae	iduna.rama	sykes.s.warbler	0.0476132	2.84809	1.50868	Breeding	LC	Eastern
passeriformes	turdidae	hylocichla.mustelina	wood.thrush	0.384775	2.8419	1.52683	Breeding	NT	Western
passeriformes	parulidae	icteria.virens	yellow.breasted.chat	0.211112	2.94873	1.48067	Breeding	LC	Western
passeriformes	icteridae	icterus.bullockii	bullock.s.oriole	0.0800198	2.84984	1.44414	Breeding	LC	Western
passeriformes	icteridae	icterus.cucullatus	hooded.oriole	0.171902	2.59144	1.37361	Breeding	LC	Western
passeriformes	icteridae	icterus.galbula	baltimore.oriole	0.17938	3.00935	1.5064	Breeding	LC	Western
passeriformes	icteridae	icterus.spurius	orchard.oriole	0.319001	2.90158	1.49368	Breeding	LC	Western
passeriformes	muscicapidae	irania.gutturalis	white.throated.robin	0.162952	2.66612	1.57724	Breeding	LC	Eastern
passeriformes	laniidae	lanius.collurio	red.backed.shrike	0.112375	3.09098	1.69937	Breeding	LC	Eastern
passeriformes	laniidae	lanius.excubitor	northern.shrike	0.00157039	2.8266	1.42886	Breeding	LC	Western
passeriformes	laniidae	lanius.isabellinus	isabelline.shrike	0.0262826	3.01452	1.58466	Breeding	LC	Eastern
passeriformes	laniidae	lanius.senator	woodchat.shrike	0.285425	2.78448	1.53201	Breeding	LC	Eastern
charadriiformes	scolopacidae	limnodromus.griseus	short.billed.dowitcher	0.0196673	2.7687	1.61663	Breeding	LC	Western
charadriiformes	scolopacidae	limnodromus.scolopaceus	long.billed.dowitcher	0.00514321	2.41804	1.58469	Breeding	LC	Western
passeriformes	parulidae	limnothlypis.swainsonii	swainson.s.warbler	0.448146	2.63138	1.38809	Breeding	LC	Western
charadriiformes	scolopacidae	limosa.limosa	black.tailed.godwit	0.0748821	3.00854	1.60363	Breeding	NT	Eastern
passeriformes	locustellidae	locustella.certhiola	pallas.s.grasshopper.warbler	0.0171532	3.08112	1.61827	Breeding	LC	Eastern
passeriformes	locustellidae	locustella.fasciolata	gray.s.grasshopper.warbler	0.0235859	2.85444	1.69994	Breeding	LC	Eastern
passeriformes	locustellidae	locustella.fluviatilis	eurasian.river.warbler	0.101042	2.92422	1.7039	Breeding	LC	Eastern
passeriformes	locustellidae	locustella.lanceolata	lanceolated.warbler	0.0176504	3.05366	1.61843	Breeding	LC	Eastern
passeriformes	locustellidae	locustella.luscinioides	savi.s.warbler	0.126945	2.89748	1.57985	Breeding	LC	Eastern
passeriformes	locustellidae	locustella.ochotensis	middendorff.s.grasshopper.warbler	0.0119042	2.5718	1.62154	Breeding	LC	Eastern
anseriformes	anatidae	lophodytes.cucullatus	hooded.merganser	0.0879243	2.74427	1.492	Breeding	LC	Western
passeriformes	muscicapidae	calliope.calliope	siberian.rubythroat	0.0177346	3.05482	1.58871	Breeding	LC	Eastern
anseriformes	anatidae	anas.falcata	falcated.duck	0.0127327	2.92662	1.52355	Breeding	NT	Eastern
anseriformes	anatidae	marmaronetta.angustirostris	marbled.teal	0.219936	2.38914	1.42204	Breeding	VU	Eastern
anseriformes	anatidae	melanitta.americana	black.scoter	0.00511012	2.7285	1.48424	Breeding	NT	Western
anseriformes	anatidae	melanitta.fusca	white.winged.scoter	0.0171562	2.9027	1.41454	Breeding	LC	Western
anseriformes	anatidae	melanitta.perspicillata	surf.scoter	0.00695118	2.90131	1.41448	Breeding	LC	Western
passeriformes	emberizidae	melospiza.georgiana	swamp.sparrow	0.0573861	2.92104	1.50434	Breeding	LC	Western
passeriformes	emberizidae	melospiza.lincolnii	lincoln.s.sparrow	0.029674	2.98679	1.53541	Breeding	LC	Western
anseriformes	anatidae	mergus.merganser	common.merganser	0.012739	2.90261	1.46353	Breeding	LC	Western
anseriformes	anatidae	mergus.serrator	red.breasted.merganser	0.0155702	3.00172	1.50254	Breeding	LC	Western
strigiformes	strigidae	micrathene.whitneyi	elf.owl	0.0832922	2.50008	1.35351	Breeding	LC	Western
passeriformes	parulidae	mniotilta.varia	black.and.white.warbler	0.191241	2.92326	1.55495	Breeding	LC	Western
passeriformes	muscicapidae	monticola.saxatilis	rufous.tailed.rock.thrush	0.0784406	3.01414	1.62154	Breeding	LC	Eastern
passeriformes	muscicapidae	monticola.solitarius	blue.rock.thrush	0.119928	2.76275	1.52497	Breeding	LC	Eastern
passeriformes	muscicapidae	muscicapa.striata	spotted.flycatcher	0.100619	3.13698	1.67575	Breeding	LC	Eastern
passeriformes	tyrannidae	myiarchus.cinerascens	ash.throated.flycatcher	0.10007	2.82368	1.41022	Breeding	LC	Western
passeriformes	tyrannidae	myiarchus.crinitus	great.crested.flycatcher	0.313807	2.91375	1.52717	Breeding	LC	Western
passeriformes	tyrannidae	myiodynastes.luteiventris	sulphur.bellied.flycatcher	0.0863707	2.6497	1.54302	Breeding	LC	Western
strigiformes	strigidae	ninox.japonica	northern.boobook	0.180595	2.87242	1.60371	Breeding	LC	Eastern
charadriiformes	scolopacidae	numenius.arquata	eurasian.curlew	0.0741217	3.07964	1.62449	Breeding	NT	Eastern
charadriiformes	scolopacidae	numenius.madagascariensis	far.eastern.curlew	0.00728918	2.90705	1.70565	Breeding	EN	Eastern
charadriiformes	scolopacidae	numenius.minutus	little.curlew	0.000565072	2.59853	1.78087	Breeding	LC	Eastern
charadriiformes	scolopacidae	numenius.phaeopus	whimbrel	0.00324471	2.68812	1.68495	Breeding	LC	Western
passeriformes	parulidae	oporornis.agilis	connecticut.warbler	0.0448389	2.63718	1.65186	Breeding	LC	Western
passeriformes	parulidae	geothlypis.formosa	kentucky.warbler	0.482449	2.73404	1.4823	Breeding	LC	Western
passeriformes	parulidae	geothlypis.philadelphia	mourning.warbler	0.10836	2.79358	1.609	Breeding	LC	Western
passeriformes	parulidae	geothlypis.tolmiei	macgillivray.s.warbler	0.0449163	2.78869	1.51943	Breeding	LC	Western
passeriformes	mimidae	oreoscoptes.montanus	sage.thrasher	0.0451274	2.73587	1.38325	Breeding	LC	Western
passeriformes	oriolidae	oriolus.oriolus	eurasian.golden.oriole	0.126034	3.10869	1.65591	Breeding	LC	Eastern
strigiformes	strigidae	otus.scops	european.scops.owl	0.131932	3.01035	1.59753	Breeding	LC	Eastern
anseriformes	anatidae	oxyura.jamaicensis	ruddy.duck	0.094964	2.88803	1.42374	Breeding	LC	Western
anseriformes	anatidae	oxyura.leucocephala	white.headed.duck	0.0260751	2.83429	1.36473	Breeding	EN	Eastern
passeriformes	parulidae	parkesia.motacilla	louisiana.waterthrush	0.465548	2.77213	1.50207	Breeding	LC	Western
passeriformes	parulidae	parkesia.noveboracensis	northern.waterthrush	0.0482351	2.98798	1.6076	Breeding	LC	Western
passeriformes	parulidae	setophaga.americana	northern.parula	0.319026	2.83436	1.48403	Breeding	LC	Western
passeriformes	emberizidae	passerculus.sandwichensis	savannah.sparrow	0.0645774	3.0933	1.50474	Breeding	LC	Western
passeriformes	emberizidae	passerella.iliaca	fox.sparrow	0.0175523	2.98045	1.46115	Breeding	LC	Western
passeriformes	cardinalidae	passerina.amoena	lazuli.bunting	0.0704243	2.80168	1.46816	Breeding	LC	Western
passeriformes	cardinalidae	passerina.caerulea	blue.grosbeak	0.226523	2.90224	1.42118	Breeding	LC	Western
passeriformes	cardinalidae	passerina.ciris	painted.bunting	0.255877	2.6712	1.40519	Breeding	NT	Western
passeriformes	cardinalidae	passerina.cyanea	indigo.bunting	0.286258	2.93967	1.48611	Breeding	LC	Western
passeriformes	campephagidae	pericrocotus.divaricatus	ashy.minivet	0.139312	2.59469	1.55792	Breeding	LC	Eastern
passeriformes	cardinalidae	pheucticus.ludovicianus	rose.breasted.grosbeak	0.21353	2.85633	1.57175	Breeding	LC	Western
passeriformes	cardinalidae	pheucticus.melanocephalus	black.headed.grosbeak	0.067376	2.86902	1.42961	Breeding	LC	Western
passeriformes	muscicapidae	phoenicurus.auroreus	daurian.redstart	0.0536429	2.90253	1.45734	Breeding	LC	Eastern
passeriformes	muscicapidae	phoenicurus.erythronotus	rufous.backed.redstart	0.0141233	2.81755	1.40052	Breeding	LC	Eastern
passeriformes	phylloscopidae	phylloscopus.affinis	tickell.s.leaf.warbler	0.0306299	2.74513	1.29579	Breeding	LC	Eastern
passeriformes	phylloscopidae	phylloscopus.armandii	yellow.streaked.warbler	0.0843893	2.79244	1.39209	Breeding	LC	Eastern
passeriformes	phylloscopidae	phylloscopus.bonelli	western.bonelli.s.warbler	0.329504	2.75725	1.52661	Breeding	LC	Eastern
passeriformes	phylloscopidae	phylloscopus.borealoides	sakhalin.leaf.warbler	0.188114	2.405	1.39357	Breeding	LC	Eastern
passeriformes	phylloscopidae	phylloscopus.coronatus	eastern.crowned.leaf.warbler	0.112999	2.75003	1.5922	Breeding	LC	Eastern
passeriformes	phylloscopidae	phylloscopus.fuscatus	dusky.warbler	0.0220455	3.08012	1.53152	Breeding	LC	Eastern
passeriformes	phylloscopidae	phylloscopus.griseolus	sulphur.bellied.warbler	0.0170962	2.88115	1.46484	Breeding	LC	Eastern
passeriformes	phylloscopidae	phylloscopus.inornatus	yellow.browed.warbler	0.0117005	3.05256	1.60533	Breeding	LC	Eastern
passeriformes	phylloscopidae	phylloscopus.magnirostris	large.billed.leaf.warbler	0.0334569	2.51836	1.44367	Breeding	LC	Eastern
passeriformes	phylloscopidae	phylloscopus.occipitalis	western.crowned.leaf.warbler	0.0658485	2.35937	1.48089	Breeding	LC	Eastern
passeriformes	phylloscopidae	phylloscopus.proregulus	pallas.s.leaf.warbler	0.0107968	2.91838	1.54259	Breeding	LC	Eastern
passeriformes	phylloscopidae	phylloscopus.ricketti	sulphur.breasted.warbler	0.121683	2.69869	1.40099	Breeding	LC	Eastern
passeriformes	phylloscopidae	phylloscopus.schwarzi	radde.s.warbler	0.0186065	2.80735	1.58261	Breeding	LC	Eastern
passeriformes	phylloscopidae	phylloscopus.sibilatrix	wood.warbler	0.138336	2.98634	1.63721	Breeding	LC	Eastern
passeriformes	phylloscopidae	phylloscopus.sindianus	mountain.chiffchaff	0.0822108	2.59102	1.3985	Breeding	LC	Eastern
passeriformes	phylloscopidae	phylloscopus.tenellipes	pale.legged.leaf.warbler	0.0520698	2.62157	1.54766	Breeding	LC	Eastern
passeriformes	phylloscopidae	phylloscopus.trochiloides	greenish.warbler	0.0589298	3.08176	1.57553	Breeding	LC	Eastern
passeriformes	phylloscopidae	phylloscopus.trochilus	willow.warbler	0.0633347	3.12633	1.69564	Breeding	LC	Eastern
passeriformes	emberizidae	pipilo.chlorurus	green.tailed.towhee	0.0435624	2.69339	1.37014	Breeding	LC	Western
passeriformes	cardinalidae	piranga.ludoviciana	western.tanager	0.0487519	2.85049	1.53251	Breeding	LC	Western
passeriformes	cardinalidae	piranga.olivacea	scarlet.tanager	0.402617	2.78646	1.60855	Breeding	LC	Western
passeriformes	cardinalidae	piranga.rubra	summer.tanager	0.325465	2.82968	1.53116	Breeding	LC	Western
passeriformes	pittidae	pitta.angolensis	african.pitta	0.0083352	2.48514	1.46124	Breeding	LC	Eastern
passeriformes	pittidae	pitta.brachyura	indian.pitta	0.294805	2.57853	1.40355	Breeding	LC	Eastern
passeriformes	pittidae	pitta.sordida	hooded.pitta	0.0499447	2.69708	1.48049	Breeding	LC	Eastern
charadriiformes	charadriidae	pluvialis.dominica	american.golden.plover	0.00134786	2.84646	1.7675	Breeding	LC	Western
charadriiformes	charadriidae	pluvialis.fulva	pacific.golden.plover	0.00265131	2.18559	1.53173	Breeding	LC	Western
charadriiformes	charadriidae	pluvialis.squatarola	black.bellied.plover	0.00151981	2.6834	1.65258	Breeding	LC	Western
podicipediformes	podicipedidae	podiceps.gallardoi	hooded.grebe	0.00726896	2.01283	1.09282	Breeding	CR	Western
podicipediformes	podicipedidae	podiceps.nigricollis	eared.grebe	0.0520121	2.84411	1.44775	Breeding	LC	Western
passeriformes	emberizidae	pooecetes.gramineus	vesper.sparrow	0.129943	2.95174	1.4492	Breeding	LC	Western
gruiformes	rallidae	porzana.carolina	sora	0.0928402	3.03192	1.53992	Breeding	LC	Western
passeriformes	parulidae	protonotaria.citrea	prothonotary.warbler	0.495908	2.75254	1.49425	Breeding	LC	Western
passeriformes	prunellidae	prunella.montanella	siberian.accentor	0.00711961	2.95444	1.54087	Breeding	LC	Eastern
strigiformes	strigidae	psiloscops.flammeolus	flammulated.owl	0.0650864	2.57353	1.4873	Breeding	LC	Western
charadriiformes	recurvirostridae	recurvirostra.americana	american.avocet	0.0632525	2.75913	1.45616	Breeding	LC	Western
passeriformes	phylloscopidae	seicercus.soror	plain.tailed.warbler	0.0806662	2.23041	1.40864	Breeding	LC	Eastern
passeriformes	parulidae	seiurus.aurocapilla	ovenbird	0.201752	2.91734	1.54725	Breeding	LC	Western
apodiformes	trochilidae	selasphorus.sasin	allen.s.hummingbird	0.464203	1.94251	1.46457	Breeding	LC	Western
passeriformes	parulidae	setophaga.ruticilla	american.redstart	0.167974	2.96376	1.58438	Breeding	LC	Western
anseriformes	anatidae	anas.formosa	baikal.teal	0.00170804	2.8546	1.5816	Breeding	LC	Eastern
anseriformes	anatidae	anas.clypeata	northern.shoveler	0.0344737	2.9885	1.52098	Breeding	LC	Western
anseriformes	anatidae	anas.cyanoptera	cinnamon.teal	0.0601834	2.81556	1.45713	Breeding	LC	Western
anseriformes	anatidae	anas.discors	blue.winged.teal	0.102828	2.99989	1.54628	Breeding	LC	Western
passeriformes	emberizidae	spizelloides.arborea	american.tree.sparrow	0.00184483	2.90792	1.45438	Breeding	LC	Western
passeriformes	emberizidae	spizella.atrogularis	black.chinned.sparrow	0.118303	2.42371	1.22281	Breeding	LC	Western
passeriformes	emberizidae	spizella.breweri	brewer.s.sparrow	0.0400757	2.81821	1.43231	Breeding	LC	Western
passeriformes	emberizidae	spizella.pallida	clay.colored.sparrow	0.0673535	2.82589	1.54777	Breeding	LC	Western
passeriformes	emberizidae	spizella.passerina	chipping.sparrow	0.0998603	3.05288	1.49578	Breeding	LC	Western
charadriiformes	scolopacidae	phalaropus.tricolor	wilson.s.phalarope	0.0752961	2.86204	1.73302	Breeding	LC	Western
passeriformes	sylviidae	sylvia.althaea	hume.s.whitethroat	0.041777	2.7008	1.44172	Breeding	LC	Eastern
passeriformes	sylviidae	sylvia.atricapilla	eurasian.blackcap	0.115758	3.00043	1.60325	Breeding	LC	Eastern
passeriformes	sylviidae	sylvia.borin	garden.warbler	0.125866	3.03291	1.6666	Breeding	LC	Eastern
passeriformes	sylviidae	sylvia.cantillans	subalpine.warbler	0.286498	2.68197	1.47956	Breeding	LC	Eastern
passeriformes	sylviidae	sylvia.communis	greater.whitethroat	0.129943	3.1049	1.62887	Breeding	LC	Eastern
passeriformes	sylviidae	sylvia.curruca	lesser.whitethroat	0.0754746	3.13597	1.55671	Breeding	LC	Eastern
passeriformes	sylviidae	sylvia.hortensis	western.orphean.warbler	0.212187	2.80648	1.48914	Breeding	LC	Eastern
passeriformes	sylviidae	sylvia.melanothorax	cyprus.warbler	0.658414	1.6944	1.34172	Breeding	LC	Eastern
passeriformes	sylviidae	sylvia.minula	desert.whitethroat	0.0284789	2.82505	1.4684	Breeding	LC	Eastern
passeriformes	sylviidae	sylvia.mystacea	menetries.s.warbler	0.106632	2.69321	1.45925	Breeding	LC	Eastern
passeriformes	sylviidae	sylvia.nisoria	barred.warbler	0.0810141	3.04228	1.63701	Breeding	LC	Eastern
charadriiformes	scolopacidae	tringa.flavipes	lesser.yellowlegs	0.0112348	2.89267	1.69886	Breeding	LC	Western
charadriiformes	scolopacidae	tringa.incana	wandering.tattler	0.00293757	2.62603	1.63435	Breeding	LC	Western
charadriiformes	scolopacidae	tringa.melanoleuca	greater.yellowlegs	0.0175677	2.8851	1.68068	Breeding	LC	Western
charadriiformes	scolopacidae	tringa.solitaria	solitary.sandpiper	0.0203652	2.92839	1.6809	Breeding	LC	Western
charadriiformes	scolopacidae	tringa.totanus	common.redshank	0.0598863	3.1458	1.54723	Breeding	LC	Eastern
passeriformes	troglodytidae	troglodytes.aedon	house.wren	0.181402	2.95909	1.42566	Breeding	LC	Western
passeriformes	troglodytidae	troglodytes.hiemalis	winter.wren	0.0567088	2.86154	1.45498	Breeding	LC	Western
passeriformes	turdidae	turdus.chrysolaus	brown.headed.thrush	0.217636	2.38977	1.45275	Breeding	LC	Eastern
passeriformes	turdidae	turdus.hortulorum	gray.backed.thrush	0.0125201	2.69224	1.50344	Breeding	LC	Eastern
passeriformes	turdidae	turdus.iliacus	redwing	0.0397765	3.0733	1.56505	Breeding	NT	Eastern
passeriformes	turdidae	turdus.eunomus	dusky.thrush	0.00904144	2.90225	1.56145	Breeding	LC	Eastern
passeriformes	turdidae	turdus.obscurus	eyebrowed.thrush	0.0084621	2.89264	1.62168	Breeding	LC	Eastern
passeriformes	turdidae	turdus.pallidus	pale.thrush	0.0457728	2.59907	1.43201	Breeding	LC	Eastern
passeriformes	turdidae	turdus.ruficollis	red.throated.thrush	0.0243624	2.92958	1.48594	Breeding	LC	Eastern
passeriformes	tyrannidae	tyrannus.dominicensis	gray.kingbird	0.38905	2.33991	1.46545	Breeding	LC	Western
passeriformes	tyrannidae	tyrannus.forficatus	scissor.tailed.flycatcher	0.226125	2.67593	1.45447	Breeding	LC	Western
passeriformes	tyrannidae	tyrannus.tyrannus	eastern.kingbird	0.187151	3.02263	1.66994	Breeding	LC	Western
passeriformes	tyrannidae	tyrannus.verticalis	western.kingbird	0.0856993	2.91205	1.5013	Breeding	LC	Western
passeriformes	cettiidae	urosphena.squameiceps	asian.stubtail	0.196956	2.61613	1.49169	Breeding	LC	Eastern
charadriiformes	charadriidae	vanellus.cinereus	gray.headed.lapwing	0.114538	2.47905	1.49826	Breeding	LC	Eastern
charadriiformes	charadriidae	vanellus.gregarius	sociable.lapwing	0.0226264	2.68197	1.54425	Breeding	CR	Eastern
charadriiformes	charadriidae	vanellus.malabaricus	yellow.wattled.lapwing	0.326246	2.09426	1.3644	Breeding	LC	Eastern
passeriformes	parulidae	oreothlypis.celata	orange.crowned.warbler	0.021632	2.98117	1.52038	Breeding	LC	Western
passeriformes	parulidae	vermivora.chrysoptera	golden.winged.warbler	0.428396	2.66866	1.56403	Breeding	NT	Western
passeriformes	parulidae	vermivora.cyanoptera	blue.winged.warbler	0.510215	2.71526	1.49745	Breeding	LC	Western
passeriformes	parulidae	oreothlypis.luciae	lucy.s.warbler	0.102535	2.42933	1.36646	Breeding	LC	Western
passeriformes	parulidae	oreothlypis.peregrina	tennessee.warbler	0.0288397	2.90038	1.60978	Breeding	LC	Western
passeriformes	parulidae	oreothlypis.ruficapilla	nashville.warbler	0.0983243	2.79799	1.56607	Breeding	LC	Western
passeriformes	parulidae	oreothlypis.virginiae	virginia.s.warbler	0.076865	2.36666	1.46085	Breeding	LC	Western
passeriformes	vireonidae	vireo.altiloquus	black.whiskered.vireo	0.308556	2.26052	1.49899	Breeding	LC	Western
passeriformes	vireonidae	vireo.bellii	bell.s.vireo	0.182346	2.78614	1.43209	Breeding	NT	Western
passeriformes	vireonidae	vireo.cassinii	cassin.s.vireo	0.113843	2.59032	1.4751	Breeding	LC	Western
passeriformes	vireonidae	vireo.flavifrons	yellow.throated.vireo	0.433319	2.82346	1.51581	Breeding	LC	Western
passeriformes	vireonidae	vireo.flavoviridis	yellow.green.vireo	0.103946	2.60798	1.52789	Breeding	LC	Western
passeriformes	vireonidae	vireo.gilvus	warbling.vireo	0.156386	3.0142	1.51566	Breeding	LC	Western
passeriformes	vireonidae	vireo.olivaceus	red.eyed.vireo	0.146871	3.06809	1.58614	Breeding	LC	Western
passeriformes	vireonidae	vireo.philadelphicus	philadelphia.vireo	0.0586365	2.7963	1.58326	Breeding	LC	Western
passeriformes	vireonidae	vireo.solitarius	blue.headed.vireo	0.0799424	2.83174	1.52735	Breeding	LC	Western
passeriformes	parulidae	cardellina.canadensis	canada.warbler	0.096468	2.79735	1.62254	Breeding	LC	Western
passeriformes	parulidae	setophaga.citrina	hooded.warbler	0.536671	2.73751	1.46181	Breeding	LC	Western
passeriformes	parulidae	cardellina.pusilla	wilson.s.warbler	0.0182895	2.99647	1.58591	Breeding	LC	Western
passeriformes	icteridae	xanthocephalus.xanthocephalus	yellow.headed.blackbird	0.0771067	2.89856	1.47096	Breeding	LC	Western
passeriformes	emberizidae	zonotrichia.albicollis	white.throated.sparrow	0.0379937	2.92483	1.47795	Breeding	LC	Western
passeriformes	emberizidae	zonotrichia.atricapilla	golden.crowned.sparrow	0.00350744	2.70241	1.45251	Breeding	LC	Western
passeriformes	emberizidae	zonotrichia.leucophrys	white.crowned.sparrow	0.00506204	2.95216	1.52036	Breeding	LC	Western
passeriformes	emberizidae	zonotrichia.querula	harris.s.sparrow	0.000595881	2.70498	1.55583	Breeding	LC	Western
passeriformes	turdidae	geokichla.sibirica	siberian.thrush	0.0172428	2.98519	1.63729	Breeding	LC	Eastern
passeriformes	turdidae	geokichla.wardii	pied.thrush	0.0560393	2.16547	1.49251	Breeding	LC	Eastern
passeriformes	zosteropidae	zosterops.erythropleurus	chestnut.flanked.white.eye	0.0570876	2.6328	1.4952	Breeding	LC	Eastern
passeriformes	acrocephalidae	acrocephalus.arundinaceus	great.reed.warbler	0.0200766	3.10352	1.65079	Migration	LC	Eastern
passeriformes	acrocephalidae	acrocephalus.concinens	blunt.winged.warbler	0.170909	2.70418	1.38789	Migration	LC	Eastern
passeriformes	acrocephalidae	acrocephalus.griseldis	basra.reed.warbler	0.0139331	2.37993	1.59556	Migration	EN	Eastern
passeriformes	acrocephalidae	acrocephalus.paludicola	aquatic.warbler	0.180717	2.91632	1.60192	Migration	VU	Eastern
passeriformes	acrocephalidae	acrocephalus.palustris	marsh.warbler	0.028711	2.8781	1.70194	Migration	LC	Eastern
passeriformes	acrocephalidae	acrocephalus.schoenobaenus	sedge.warbler	0.0260346	3.05954	1.65761	Migration	LC	Eastern
passeriformes	acrocephalidae	acrocephalus.scirpaceus	eurasian.reed.warbler	0.0227189	3.06234	1.60118	Migration	LC	Eastern
passeriformes	acrocephalidae	acrocephalus.stentoreus	clamorous.reed.warbler	0.086841	2.59138	1.47634	Migration	LC	Eastern
charadriiformes	scolopacidae	actitis.macularius	spotted.sandpiper	0.346364	2.64308	1.65476	Migration	LC	Western
podicipediformes	podicipedidae	aechmophorus.occidentalis	western.grebe	0.0641243	2.36172	1.44685	Migration	LC	Western
passeriformes	emberizidae	ammodramus.leconteii	le.conte.s.sparrow	0.214926	2.65052	1.4561	Migration	LC	Western
passeriformes	emberizidae	ammodramus.nelsoni_east	nelson.s.sparrow	1.03776	2.21331	1.45167	Migration	LC	Western
passeriformes	emberizidae	ammodramus.nelsoni_west	nelson.s.sparrow	0.340028	2.62221	1.48504	Migration	LC	Western
anseriformes	anatidae	anas.acuta	northern.pintail	0.36976	2.68974	1.52878	Migration	LC	Western
anseriformes	anatidae	anas.crecca	green.winged.teal	0.34279	2.66782	1.51451	Migration	LC	Western
anseriformes	anatidae	chen.caerulescens	snow.goose	0.0845774	2.97488	1.6168	Migration	LC	Western
anseriformes	anatidae	anser.cygnoides	swan.goose	0.0825262	2.87074	1.49771	Migration	VU	Eastern
anseriformes	anatidae	anser.erythropus	lesser.white.fronted.goose	0.0485657	3.20689	1.5856	Migration	VU	Eastern
anseriformes	anatidae	chen.rossii	ross.s.goose	0.106811	2.73648	1.59774	Migration	LC	Western
caprimulgiformes	caprimulgidae	antrostomus.vociferus	eastern.whip.poor.will	0.379762	2.54244	1.52128	Migration	LC	Western
apodiformes	trochilidae	archilochus.alexandri	black.chinned.hummingbird	0.104586	2.64161	1.41559	Migration	LC	Western
charadriiformes	scolopacidae	arenaria.melanocephala	black.turnstone	0.00722574	2.29495	1.4288	Migration	LC	Western
anseriformes	anatidae	aythya.affinis	lesser.scaup	0.195919	2.91914	1.52127	Migration	LC	Western
anseriformes	anatidae	aythya.americana	redhead	0.232432	2.75637	1.43291	Migration	LC	Western
anseriformes	anatidae	aythya.baeri	baer.s.pochard	0.11219	2.82675	1.49619	Migration	CR	Eastern
anseriformes	anatidae	aythya.collaris	ring.necked.duck	0.208426	2.83173	1.52078	Migration	LC	Western
anseriformes	anatidae	aythya.nyroca	ferruginous.duck	0.0391892	3.08263	1.46758	Migration	NT	Eastern
anseriformes	anatidae	aythya.valisineria	canvasback	0.304083	2.70376	1.48017	Migration	LC	Western
charadriiformes	scolopacidae	bartramia.longicauda	upland.sandpiper	0.0990327	3.11504	1.72253	Migration	LC	Western
passeriformes	locustellidae	locustella.tacsanowskia	chinese.bush.warbler	0.103884	2.93745	1.43134	Migration	LC	Eastern
anseriformes	anatidae	branta.bernicla	brant	0.173284	2.43833	1.63979	Migration	LC	Western
anseriformes	anatidae	branta.hutchinsii	cackling.goose	0.0665412	3.06088	1.58403	Migration	LC	Western
anseriformes	anatidae	branta.ruficollis	red.breasted.goose	0.0498204	3.05473	1.53453	Migration	VU	Eastern
anseriformes	anatidae	bucephala.albeola	bufflehead	0.157692	2.80981	1.48083	Migration	LC	Western
charadriiformes	scolopacidae	calidris.acuminata	sharp.tailed.sandpiper	0.0475644	2.92961	1.79822	Migration	LC	Eastern
charadriiformes	scolopacidae	calidris.alba	sanderling	0.0429107	2.60849	1.70222	Migration	LC	Western
charadriiformes	scolopacidae	calidris.alpina	dunlin	0.131299	3.05383	1.55519	Migration	LC	Western
charadriiformes	scolopacidae	calidris.bairdii	baird.s.sandpiper	0.0878876	2.97539	1.77317	Migration	LC	Western
charadriiformes	scolopacidae	calidris.canutus	red.knot	0.0841495	2.57712	1.71431	Migration	NT	Western
charadriiformes	scolopacidae	calidris.fuscicollis	white.rumped.sandpiper	0.0841998	3.21551	1.798	Migration	LC	Western
charadriiformes	scolopacidae	calidris.himantopus	stilt.sandpiper	0.198576	2.99953	1.70598	Migration	LC	Western
charadriiformes	scolopacidae	calidris.mauri	western.sandpiper	0.0922281	2.64123	1.6008	Migration	LC	Western
charadriiformes	scolopacidae	calidris.melanotos	pectoral.sandpiper	0.0903592	3.21275	1.76259	Migration	LC	Western
charadriiformes	scolopacidae	calidris.minutilla	least.sandpiper	0.118159	3.0487	1.62762	Migration	LC	Western
charadriiformes	scolopacidae	calidris.pusilla	semipalmated.sandpiper	0.139207	3.07842	1.67478	Migration	NT	Western
charadriiformes	scolopacidae	calidris.ruficollis	red.necked.stint	0.0745167	2.89926	1.76841	Migration	NT	Eastern
charadriiformes	scolopacidae	calidris.subruficollis	buff.breasted.sandpiper	0.0554868	3.03152	1.77258	Migration	NT	Western
caprimulgiformes	caprimulgidae	caprimulgus.europaeus	eurasian.nightjar	0.0330687	2.8606	1.65727	Migration	LC	Eastern
caprimulgiformes	caprimulgidae	caprimulgus.vexillarius	pennant.winged.nightjar	0.00108009	2.65045	1.45404	Migration	LC	Eastern
passeriformes	turdidae	catharus.fuscescens	veery	0.117182	3.07346	1.68517	Migration	LC	Western
passeriformes	turdidae	catharus.guttatus	hermit.thrush	0.165873	2.79656	1.47316	Migration	LC	Western
passeriformes	turdidae	catharus.minimus	gray.cheeked.thrush	0.202926	3.00003	1.67349	Migration	LC	Western
passeriformes	turdidae	catharus.ustulatus	swainson.s.thrush	0.211361	3.01761	1.64918	Migration	LC	Western
charadriiformes	charadriidae	charadrius.placidus	malaysian.plover	0.263303	2.33538	1.41198	Migration	LC	Eastern
charadriiformes	charadriidae	charadrius.semipalmatus	semipalmated.plover	0.14384	3.06189	1.6336	Migration	LC	Western
charadriiformes	charadriidae	charadrius.veredus	oriental.plover	0.234516	2.636	1.73093	Migration	LC	Eastern
passeriformes	emberizidae	chondestes.grammacus	lark.sparrow	0.106646	2.42157	1.45883	Migration	LC	Western
caprimulgiformes	caprimulgidae	chordeiles.minor	common.nighthawk	0.11913	2.69849	1.66226	Migration	LC	Western
passeriformes	troglodytidae	cistothorus.palustris	marsh.wren	0.27751	2.78205	1.48002	Migration	LC	Western
passeriformes	troglodytidae	cistothorus.platensis	sedge.wren	0.400252	2.67435	1.44726	Migration	LC	Western
anseriformes	anatidae	clangula.hyemalis	long.tailed.duck	0.178533	2.69845	1.44855	Migration	VU	Western
cuculiformes	cuculidae	coccyzus.americanus	yellow.billed.cuckoo	0.107493	2.71601	1.63788	Migration	LC	Western
cuculiformes	cuculidae	coccyzus.erythropthalmus	black.billed.cuckoo	0.167625	2.85294	1.63671	Migration	LC	Western
passeriformes	tyrannidae	contopus.cooperi	olive.sided.flycatcher	0.102929	2.75592	1.6509	Migration	NT	Western
passeriformes	tyrannidae	contopus.sordidulus	western.wood.pewee	0.0717381	2.6454	1.62647	Migration	LC	Western
passeriformes	tyrannidae	contopus.virens	eastern.wood.pewee	0.194197	2.66364	1.60464	Migration	LC	Western
coraciiformes	coraciidae	coracias.garrulus	european.roller	0.0753469	3.04095	1.62715	Migration	LC	Eastern
passeriformes	campephagidae	lalage.melanoptera	black.headed.cuckooshrike	0.309707	2.66425	1.35611	Migration	LC	Eastern
galliformes	phasianidae	coturnix.japonica	japanese.quail	0.164926	2.68676	1.4798	Migration	NT	Eastern
gruiformes	rallidae	crex.crex	corn.crake	0.0443444	2.93017	1.70501	Migration	LC	Eastern
cuculiformes	cuculidae	cuculus.poliocephalus	lesser.cuckoo	0.258278	2.64439	1.70184	Migration	LC	Eastern
charadriiformes	glareolidae	cursorius.cursor	cream.colored.courser	0.143756	2.76791	1.4258	Migration	LC	Eastern
anseriformes	anatidae	cygnus.columbianus	tundra.swan	0.0979766	2.9096	1.56117	Migration	LC	Western
passeriformes	muscicapidae	cyornis.magnirostris	large.blue.flycatcher	0.0526893	2.41778	1.45051	Migration	LC	Eastern
passeriformes	muscicapidae	cyornis.rubeculoides	blue.throated.flycatcher	0.274112	2.62121	1.41232	Migration	LC	Eastern
passeriformes	parulidae	setophaga.caerulescens	black.throated.blue.warbler	0.636229	2.6758	1.53688	Migration	LC	Western
passeriformes	parulidae	setophaga.castanea	bay.breasted.warbler	0.309522	2.90756	1.60521	Migration	LC	Western
passeriformes	parulidae	setophaga.cerulea	cerulean.warbler	0.315169	2.70503	1.59108	Migration	VU	Western
passeriformes	parulidae	setophaga.coronata	yellow.rumped.warbler	0.17294	2.76891	1.50374	Migration	LC	Western
passeriformes	parulidae	setophaga.discolor	prairie.warbler	0.461098	2.41668	1.41933	Migration	LC	Western
passeriformes	parulidae	setophaga.dominica	yellow.throated.warbler	0.130002	2.51492	1.42729	Migration	LC	Western
passeriformes	parulidae	setophaga.fusca	blackburnian.warbler	0.302738	2.90218	1.61117	Migration	LC	Western
passeriformes	parulidae	setophaga.magnolia	magnolia.warbler	0.369847	2.87016	1.57917	Migration	LC	Western
passeriformes	parulidae	setophaga.nigrescens	black.throated.gray.warbler	0.0975853	2.62941	1.44376	Migration	LC	Western
passeriformes	parulidae	setophaga.occidentalis	hermit.warbler	0.0877247	2.68721	1.48972	Migration	LC	Western
passeriformes	parulidae	setophaga.pensylvanica	chestnut.sided.warbler	0.359344	2.85036	1.57542	Migration	LC	Western
passeriformes	parulidae	setophaga.petechia	yellow.warbler	0.230582	2.79881	1.5931	Migration	LC	Western
passeriformes	parulidae	setophaga.striata	blackpoll.warbler	0.250332	2.92777	1.65681	Migration	LC	Western
passeriformes	parulidae	setophaga.tigrina	cape.may.warbler	0.488524	2.78365	1.58299	Migration	LC	Western
passeriformes	parulidae	setophaga.townsendi	townsend.s.warbler	0.0670796	2.81451	1.54295	Migration	LC	Western
passeriformes	parulidae	setophaga.virens	black.throated.green.warbler	0.324923	2.86354	1.57606	Migration	LC	Western
passeriformes	icteridae	dolichonyx.oryzivorus	bobolink	0.124994	2.9929	1.70025	Migration	LC	Western
passeriformes	mimidae	dumetella.carolinensis	gray.catbird	0.0938099	2.4254	1.49115	Migration	LC	Western
passeriformes	tyrannidae	empidonax.alnorum	alder.flycatcher	0.313756	2.8073	1.67371	Migration	LC	Western
passeriformes	tyrannidae	empidonax.flaviventris	yellow.bellied.flycatcher	0.3934	2.79978	1.59426	Migration	LC	Western
passeriformes	tyrannidae	empidonax.hammondii	hammond.s.flycatcher	0.0936472	2.74266	1.52544	Migration	LC	Western
passeriformes	tyrannidae	empidonax.minimus	least.flycatcher	0.30762	2.90273	1.57131	Migration	LC	Western
passeriformes	tyrannidae	empidonax.oberholseri	dusky.flycatcher	0.0747641	2.60311	1.47559	Migration	LC	Western
passeriformes	tyrannidae	empidonax.traillii	willow.flycatcher	0.187249	2.79859	1.572	Migration	LC	Western
passeriformes	tyrannidae	empidonax.virescens	acadian.flycatcher	0.154424	2.61746	1.54127	Migration	LC	Western
passeriformes	tyrannidae	empidonax.wrightii	gray.flycatcher	0.077015	2.5619	1.41333	Migration	LC	Western
passeriformes	icteridae	euphagus.carolinus	rusty.blackbird	0.144263	2.76623	1.45832	Migration	VU	Western
passeriformes	icteridae	euphagus.cyanocephalus	brewer.s.blackbird	0.276262	2.60315	1.45186	Migration	LC	Western
passeriformes	muscicapidae	ficedula.albicilla	taiga.flycatcher	0.0637359	3.07802	1.58971	Migration	LC	Eastern
passeriformes	muscicapidae	ficedula.hypoleuca	european.pied.flycatcher	0.0247586	3.05866	1.64171	Migration	LC	Eastern
passeriformes	muscicapidae	ficedula.parva	red.breasted.flycatcher	0.166752	3.04639	1.63274	Migration	LC	Eastern
passeriformes	muscicapidae	ficedula.semitorquata	semicollared.flycatcher	0.0342877	2.86677	1.61435	Migration	LC	Eastern
charadriiformes	scolopacidae	gallinago.delicata	wilson.s.snipe	0.349185	2.55559	1.54086	Migration	LC	Western
charadriiformes	scolopacidae	gallinago.hardwickii	latham.s.snipe	0.218444	1.95455	1.72492	Migration	LC	Eastern
charadriiformes	scolopacidae	gallinago.media	great.snipe	0.0903986	3.12596	1.66298	Migration	NT	Eastern
passeriformes	parulidae	geothlypis.trichas	common.yellowthroat	0.128942	2.31658	1.51123	Migration	LC	Western
charadriiformes	glareolidae	glareola.maldivarum	oriental.pratincole	0.122768	2.91178	1.61961	Migration	LC	Eastern
charadriiformes	glareolidae	glareola.nordmanni	black.winged.pratincole	0.0584856	2.88943	1.70109	Migration	NT	Eastern
coraciiformes	alcedinidae	halcyon.coromanda	ruddy.kingfisher	0.131532	2.64421	1.50948	Migration	LC	Eastern
passeriformes	parulidae	helmitheros.vermivorum	worm.eating.warbler	0.366508	2.53125	1.47075	Migration	LC	Western
charadriiformes	recurvirostridae	himantopus.himantopus	black.winged.stilt	0.113951	2.70526	1.50742	Migration	LC	Western
passeriformes	acrocephalidae	hippolais.icterina	icterine.warbler	0.0193038	3.14938	1.69738	Migration	LC	Eastern
passeriformes	acrocephalidae	hippolais.languida	upcher.s.warbler	0.151804	2.88601	1.55591	Migration	LC	Eastern
passeriformes	acrocephalidae	hippolais.olivetorum	olive.tree.warbler	0.0975863	2.62143	1.67843	Migration	LC	Eastern
passeriformes	acrocephalidae	hippolais.polyglotta	melodious.warbler	0.0135231	2.963	1.55911	Migration	LC	Eastern
passeriformes	acrocephalidae	iduna.rama	sykes.s.warbler	0.165867	2.56056	1.50868	Migration	LC	Eastern
passeriformes	turdidae	hylocichla.mustelina	wood.thrush	0.288164	2.6232	1.52683	Migration	NT	Western
passeriformes	parulidae	icteria.virens	yellow.breasted.chat	0.177914	2.71678	1.48067	Migration	LC	Western
passeriformes	icteridae	icterus.bullockii	bullock.s.oriole	0.0636306	2.52535	1.44414	Migration	LC	Western
passeriformes	icteridae	icterus.cucullatus	hooded.oriole	0.101593	2.57466	1.37361	Migration	LC	Western
passeriformes	icteridae	icterus.galbula	baltimore.oriole	0.262721	2.66097	1.5064	Migration	LC	Western
passeriformes	icteridae	icterus.spurius	orchard.oriole	0.248795	2.48965	1.49368	Migration	LC	Western
passeriformes	muscicapidae	irania.gutturalis	white.throated.robin	0.0046973	2.54575	1.57724	Migration	LC	Eastern
passeriformes	laniidae	lanius.collurio	red.backed.shrike	0.0131677	3.06313	1.69937	Migration	LC	Eastern
passeriformes	laniidae	lanius.excubitor	northern.shrike	0.0206194	2.80518	1.42886	Migration	LC	Western
passeriformes	laniidae	lanius.isabellinus	isabelline.shrike	0.0543708	3.00632	1.58466	Migration	LC	Eastern
passeriformes	laniidae	lanius.senator	woodchat.shrike	0.0180272	3.02932	1.53201	Migration	LC	Eastern
charadriiformes	scolopacidae	limnodromus.griseus	short.billed.dowitcher	0.218802	2.51095	1.61663	Migration	LC	Western
charadriiformes	scolopacidae	limnodromus.scolopaceus	long.billed.dowitcher	0.0979426	2.95551	1.58469	Migration	LC	Western
passeriformes	parulidae	limnothlypis.swainsonii	swainson.s.warbler	0.335284	2.40692	1.38809	Migration	LC	Western
charadriiformes	scolopacidae	limosa.limosa	black.tailed.godwit	0.0868158	3.22326	1.60363	Migration	NT	Eastern
passeriformes	locustellidae	locustella.certhiola	pallas.s.grasshopper.warbler	0.157943	2.88887	1.61827	Migration	LC	Eastern
passeriformes	locustellidae	locustella.fasciolata	gray.s.grasshopper.warbler	0.1171	2.99136	1.69994	Migration	LC	Eastern
passeriformes	locustellidae	locustella.fluviatilis	eurasian.river.warbler	0.0717469	3.18873	1.7039	Migration	LC	Eastern
passeriformes	locustellidae	locustella.lanceolata	lanceolated.warbler	0.0779977	3.12251	1.61843	Migration	LC	Eastern
passeriformes	locustellidae	locustella.luscinioides	savi.s.warbler	0.0589419	2.66778	1.57985	Migration	LC	Eastern
passeriformes	locustellidae	locustella.ochotensis	middendorff.s.grasshopper.warbler	0.364621	2.56169	1.62154	Migration	LC	Eastern
anseriformes	anatidae	lophodytes.cucullatus	hooded.merganser	0.0445949	2.63593	1.492	Migration	LC	Western
passeriformes	muscicapidae	calliope.calliope	siberian.rubythroat	0.087471	3.02832	1.58871	Migration	LC	Eastern
anseriformes	anatidae	anas.falcata	falcated.duck	0.162907	2.63756	1.52355	Migration	NT	Eastern
anseriformes	anatidae	marmaronetta.angustirostris	marbled.teal	0.0246106	2.99166	1.42204	Migration	VU	Eastern
anseriformes	anatidae	melanitta.americana	black.scoter	0.222444	2.6415	1.48424	Migration	NT	Western
anseriformes	anatidae	melanitta.fusca	white.winged.scoter	0.373956	2.52265	1.41454	Migration	LC	Western
anseriformes	anatidae	melanitta.perspicillata	surf.scoter	0.279078	2.6211	1.41448	Migration	LC	Western
passeriformes	emberizidae	melospiza.georgiana	swamp.sparrow	0.1054	2.57211	1.50434	Migration	LC	Western
passeriformes	emberizidae	melospiza.lincolnii	lincoln.s.sparrow	0.196471	2.9096	1.53541	Migration	LC	Western
anseriformes	anatidae	mergus.merganser	common.merganser	0.113167	2.58803	1.46353	Migration	LC	Western
anseriformes	anatidae	mergus.serrator	red.breasted.merganser	0.199428	3.02822	1.50254	Migration	LC	Western
strigiformes	strigidae	micrathene.whitneyi	elf.owl	0.105124	2.58502	1.35351	Migration	LC	Western
passeriformes	parulidae	mniotilta.varia	black.and.white.warbler	0.131885	2.84059	1.55495	Migration	LC	Western
passeriformes	muscicapidae	monticola.saxatilis	rufous.tailed.rock.thrush	0.083244	2.78911	1.62154	Migration	LC	Eastern
passeriformes	muscicapidae	monticola.solitarius	blue.rock.thrush	0.305317	2.30478	1.52497	Migration	LC	Eastern
passeriformes	muscicapidae	muscicapa.striata	spotted.flycatcher	0.0203382	3.02078	1.67575	Migration	LC	Eastern
passeriformes	tyrannidae	myiarchus.cinerascens	ash.throated.flycatcher	0.240668	2.28897	1.41022	Migration	LC	Western
passeriformes	tyrannidae	myiarchus.crinitus	great.crested.flycatcher	0.142795	2.41338	1.52717	Migration	LC	Western
passeriformes	tyrannidae	myiodynastes.luteiventris	sulphur.bellied.flycatcher	0.081315	2.23601	1.54302	Migration	LC	Western
strigiformes	strigidae	ninox.japonica	northern.boobook	0.0729587	2.34122	1.60371	Migration	LC	Eastern
charadriiformes	scolopacidae	numenius.arquata	eurasian.curlew	0.109796	3.16133	1.62449	Migration	NT	Eastern
charadriiformes	scolopacidae	numenius.madagascariensis	far.eastern.curlew	0.347039	2.39672	1.70565	Migration	EN	Eastern
charadriiformes	scolopacidae	numenius.minutus	little.curlew	0.00709719	2.22435	1.78087	Migration	LC	Eastern
charadriiformes	scolopacidae	numenius.phaeopus	whimbrel	0.116414	2.64326	1.68495	Migration	LC	Western
passeriformes	parulidae	oporornis.agilis	connecticut.warbler	0.508951	2.66631	1.65186	Migration	LC	Western
passeriformes	parulidae	geothlypis.formosa	kentucky.warbler	0.3219	2.53327	1.4823	Migration	LC	Western
passeriformes	parulidae	geothlypis.philadelphia	mourning.warbler	0.300842	2.84911	1.609	Migration	LC	Western
passeriformes	parulidae	geothlypis.tolmiei	macgillivray.s.warbler	0.0854288	2.75315	1.51943	Migration	LC	Western
passeriformes	mimidae	oreoscoptes.montanus	sage.thrasher	0.163581	2.35337	1.38325	Migration	LC	Western
passeriformes	oriolidae	oriolus.oriolus	eurasian.golden.oriole	0.0188108	3.10879	1.65591	Migration	LC	Eastern
strigiformes	strigidae	otus.scops	european.scops.owl	0.0153971	3.01841	1.59753	Migration	LC	Eastern
anseriformes	anatidae	oxyura.jamaicensis	ruddy.duck	0.258118	2.82186	1.42374	Migration	LC	Western
anseriformes	anatidae	oxyura.leucocephala	white.headed.duck	0.0913368	2.92228	1.36473	Migration	EN	Eastern
passeriformes	parulidae	parkesia.motacilla	louisiana.waterthrush	0.34736	2.53212	1.50207	Migration	LC	Western
passeriformes	parulidae	parkesia.noveboracensis	northern.waterthrush	0.227048	2.96349	1.6076	Migration	LC	Western
passeriformes	parulidae	setophaga.americana	northern.parula	0.383339	2.67864	1.48403	Migration	LC	Western
passeriformes	emberizidae	passerculus.sandwichensis	savannah.sparrow	0.203619	2.63734	1.50474	Migration	LC	Western
passeriformes	emberizidae	passerella.iliaca	fox.sparrow	0.110448	2.93001	1.46115	Migration	LC	Western
passeriformes	cardinalidae	passerina.amoena	lazuli.bunting	0.0758277	2.68349	1.46816	Migration	LC	Western
passeriformes	cardinalidae	passerina.caerulea	blue.grosbeak	0.290945	2.42692	1.42118	Migration	LC	Western
passeriformes	cardinalidae	passerina.ciris	painted.bunting	0.195788	2.62264	1.40519	Migration	NT	Western
passeriformes	cardinalidae	passerina.cyanea	indigo.bunting	0.119225	2.39447	1.48611	Migration	LC	Western
passeriformes	campephagidae	pericrocotus.divaricatus	ashy.minivet	0.247371	2.78182	1.55792	Migration	LC	Eastern
passeriformes	cardinalidae	pheucticus.ludovicianus	rose.breasted.grosbeak	0.271709	2.82527	1.57175	Migration	LC	Western
passeriformes	cardinalidae	pheucticus.melanocephalus	black.headed.grosbeak	0.136491	2.63017	1.42961	Migration	LC	Western
passeriformes	muscicapidae	phoenicurus.auroreus	daurian.redstart	0.244	2.64327	1.45734	Migration	LC	Eastern
passeriformes	muscicapidae	phoenicurus.erythronotus	rufous.backed.redstart	0.0143929	2.49623	1.40052	Migration	LC	Eastern
passeriformes	phylloscopidae	phylloscopus.affinis	tickell.s.leaf.warbler	0.275993	2.72893	1.29579	Migration	LC	Eastern
passeriformes	phylloscopidae	phylloscopus.armandii	yellow.streaked.warbler	0.201156	2.59924	1.39209	Migration	LC	Eastern
passeriformes	phylloscopidae	phylloscopus.bonelli	western.bonelli.s.warbler	0.0224832	3.03335	1.52661	Migration	LC	Eastern
passeriformes	phylloscopidae	phylloscopus.borealoides	sakhalin.leaf.warbler	1.26284	2.19168	1.39357	Migration	LC	Eastern
passeriformes	phylloscopidae	phylloscopus.coronatus	eastern.crowned.leaf.warbler	0.206089	2.8273	1.5922	Migration	LC	Eastern
passeriformes	phylloscopidae	phylloscopus.fuscatus	dusky.warbler	0.101819	2.86753	1.53152	Migration	LC	Eastern
passeriformes	phylloscopidae	phylloscopus.griseolus	sulphur.bellied.warbler	0.151672	2.71182	1.46484	Migration	LC	Eastern
passeriformes	phylloscopidae	phylloscopus.inornatus	yellow.browed.warbler	0.0742551	3.05793	1.60533	Migration	LC	Eastern
passeriformes	phylloscopidae	phylloscopus.magnirostris	large.billed.leaf.warbler	0.264395	2.68639	1.44367	Migration	LC	Eastern
passeriformes	phylloscopidae	phylloscopus.occipitalis	western.crowned.leaf.warbler	0.352125	2.55791	1.48089	Migration	LC	Eastern
passeriformes	phylloscopidae	phylloscopus.proregulus	pallas.s.leaf.warbler	0.174967	2.81103	1.54259	Migration	LC	Eastern
passeriformes	phylloscopidae	phylloscopus.ricketti	sulphur.breasted.warbler	0.100751	2.62238	1.40099	Migration	LC	Eastern
passeriformes	phylloscopidae	phylloscopus.schwarzi	radde.s.warbler	0.155223	2.88218	1.58261	Migration	LC	Eastern
passeriformes	phylloscopidae	phylloscopus.sibilatrix	wood.warbler	0.0211185	3.09686	1.63721	Migration	LC	Eastern
passeriformes	phylloscopidae	phylloscopus.sindianus	mountain.chiffchaff	0.081156	2.76915	1.3985	Migration	LC	Eastern
passeriformes	phylloscopidae	phylloscopus.tenellipes	pale.legged.leaf.warbler	0.19333	2.78642	1.54766	Migration	LC	Eastern
passeriformes	phylloscopidae	phylloscopus.trochiloides	greenish.warbler	0.0938545	3.04512	1.57553	Migration	LC	Eastern
passeriformes	phylloscopidae	phylloscopus.trochilus	willow.warbler	0.0620236	3.2524	1.69564	Migration	LC	Eastern
passeriformes	emberizidae	pipilo.chlorurus	green.tailed.towhee	0.053836	2.2824	1.37014	Migration	LC	Western
passeriformes	cardinalidae	piranga.ludoviciana	western.tanager	0.103236	2.82269	1.53251	Migration	LC	Western
passeriformes	cardinalidae	piranga.olivacea	scarlet.tanager	0.305148	2.71095	1.60855	Migration	LC	Western
passeriformes	cardinalidae	piranga.rubra	summer.tanager	0.098463	2.48197	1.53116	Migration	LC	Western
passeriformes	pittidae	pitta.angolensis	african.pitta	0.00741216	2.74313	1.46124	Migration	LC	Eastern
passeriformes	pittidae	pitta.brachyura	indian.pitta	0.318313	2.6792	1.40355	Migration	LC	Eastern
passeriformes	pittidae	pitta.sordida	hooded.pitta	0.467906	2.26388	1.48049	Migration	LC	Eastern
charadriiformes	charadriidae	pluvialis.dominica	american.golden.plover	0.0935022	3.20294	1.7675	Migration	LC	Western
charadriiformes	charadriidae	pluvialis.fulva	pacific.golden.plover	0.0380566	2.54114	1.53173	Migration	LC	Western
charadriiformes	charadriidae	pluvialis.squatarola	black.bellied.plover	0.0383721	2.66978	1.65258	Migration	LC	Western
podicipediformes	podicipedidae	podiceps.gallardoi	hooded.grebe	0.00933661	1.98563	1.09282	Migration	CR	Western
podicipediformes	podicipedidae	podiceps.nigricollis	eared.grebe	0.218499	2.59879	1.44775	Migration	LC	Western
passeriformes	emberizidae	pooecetes.gramineus	vesper.sparrow	0.274433	2.64152	1.4492	Migration	LC	Western
gruiformes	rallidae	porzana.carolina	sora	0.380832	2.72666	1.53992	Migration	LC	Western
passeriformes	parulidae	protonotaria.citrea	prothonotary.warbler	0.219411	2.46846	1.49425	Migration	LC	Western
passeriformes	prunellidae	prunella.montanella	siberian.accentor	0.0205542	2.97996	1.54087	Migration	LC	Eastern
strigiformes	strigidae	psiloscops.flammeolus	flammulated.owl	0.109823	2.5038	1.4873	Migration	LC	Western
charadriiformes	recurvirostridae	recurvirostra.americana	american.avocet	0.106231	2.77727	1.45616	Migration	LC	Western
passeriformes	phylloscopidae	seicercus.soror	plain.tailed.warbler	0.0998298	2.79635	1.40864	Migration	LC	Eastern
passeriformes	parulidae	seiurus.aurocapilla	ovenbird	0.270677	2.73773	1.54725	Migration	LC	Western
apodiformes	trochilidae	selasphorus.sasin	allen.s.hummingbird	0.149345	2.61686	1.46457	Migration	LC	Western
passeriformes	parulidae	setophaga.ruticilla	american.redstart	0.149399	2.90088	1.58438	Migration	LC	Western
anseriformes	anatidae	anas.formosa	baikal.teal	0.0524293	2.98088	1.5816	Migration	LC	Eastern
anseriformes	anatidae	anas.clypeata	northern.shoveler	0.319392	2.83995	1.52098	Migration	LC	Western
anseriformes	anatidae	anas.cyanoptera	cinnamon.teal	0.249846	2.48977	1.45713	Migration	LC	Western
anseriformes	anatidae	anas.discors	blue.winged.teal	0.444153	2.67498	1.54628	Migration	LC	Western
passeriformes	emberizidae	spizelloides.arborea	american.tree.sparrow	0.0270529	2.81506	1.45438	Migration	LC	Western
passeriformes	emberizidae	spizella.atrogularis	black.chinned.sparrow	0.00281613	1.98929	1.22281	Migration	LC	Western
passeriformes	emberizidae	spizella.breweri	brewer.s.sparrow	0.0491078	2.49591	1.43231	Migration	LC	Western
passeriformes	emberizidae	spizella.pallida	clay.colored.sparrow	0.193082	2.806	1.54777	Migration	LC	Western
passeriformes	emberizidae	spizella.passerina	chipping.sparrow	0.0841356	2.57215	1.49578	Migration	LC	Western
charadriiformes	scolopacidae	phalaropus.tricolor	wilson.s.phalarope	0.142991	2.93373	1.73302	Migration	LC	Western
passeriformes	sylviidae	sylvia.althaea	hume.s.whitethroat	0.147579	2.84953	1.44172	Migration	LC	Eastern
passeriformes	sylviidae	sylvia.atricapilla	eurasian.blackcap	0.017305	2.98993	1.60325	Migration	LC	Eastern
passeriformes	sylviidae	sylvia.borin	garden.warbler	0.0617731	3.23094	1.6666	Migration	LC	Eastern
passeriformes	sylviidae	sylvia.cantillans	subalpine.warbler	0.0337932	2.97816	1.47956	Migration	LC	Eastern
passeriformes	sylviidae	sylvia.communis	greater.whitethroat	0.0257105	3.04711	1.62887	Migration	LC	Eastern
passeriformes	sylviidae	sylvia.curruca	lesser.whitethroat	0.0881129	3.02553	1.55671	Migration	LC	Eastern
passeriformes	sylviidae	sylvia.hortensis	western.orphean.warbler	0.0207219	3.01387	1.48914	Migration	LC	Eastern
passeriformes	sylviidae	sylvia.melanothorax	cyprus.warbler	0.671234	2.06007	1.34172	Migration	LC	Eastern
passeriformes	sylviidae	sylvia.minula	desert.whitethroat	0.109056	2.75826	1.4684	Migration	LC	Eastern
passeriformes	sylviidae	sylvia.mystacea	menetries.s.warbler	0.0911669	2.87701	1.45925	Migration	LC	Eastern
passeriformes	sylviidae	sylvia.nisoria	barred.warbler	0.0451934	2.72529	1.63701	Migration	LC	Eastern
charadriiformes	scolopacidae	tringa.flavipes	lesser.yellowlegs	0.158333	3.04286	1.69886	Migration	LC	Western
charadriiformes	scolopacidae	tringa.incana	wandering.tattler	0.0436894	2.49308	1.63435	Migration	LC	Western
charadriiformes	scolopacidae	tringa.melanoleuca	greater.yellowlegs	0.175823	3.00975	1.68068	Migration	LC	Western
charadriiformes	scolopacidae	tringa.solitaria	solitary.sandpiper	0.223949	2.97995	1.6809	Migration	LC	Western
charadriiformes	scolopacidae	tringa.totanus	common.redshank	0.128128	2.97688	1.54723	Migration	LC	Eastern
passeriformes	troglodytidae	troglodytes.aedon	house.wren	0.276911	2.60861	1.42566	Migration	LC	Western
passeriformes	troglodytidae	troglodytes.hiemalis	winter.wren	0.394128	2.471	1.45498	Migration	LC	Western
passeriformes	turdidae	turdus.chrysolaus	brown.headed.thrush	0.789588	2.32849	1.45275	Migration	LC	Eastern
passeriformes	turdidae	turdus.hortulorum	gray.backed.thrush	0.309135	2.6615	1.50344	Migration	LC	Eastern
passeriformes	turdidae	turdus.iliacus	redwing	0.0708002	2.96426	1.56505	Migration	NT	Eastern
passeriformes	turdidae	turdus.eunomus	dusky.thrush	0.0147793	2.81942	1.56145	Migration	LC	Eastern
passeriformes	turdidae	turdus.obscurus	eyebrowed.thrush	0.116794	2.91426	1.62168	Migration	LC	Eastern
passeriformes	turdidae	turdus.pallidus	pale.thrush	0.30376	2.53889	1.43201	Migration	LC	Eastern
passeriformes	turdidae	turdus.ruficollis	red.throated.thrush	0.0197498	2.96143	1.48594	Migration	LC	Eastern
passeriformes	tyrannidae	tyrannus.dominicensis	gray.kingbird	0.0652593	1.98561	1.46545	Migration	LC	Western
passeriformes	tyrannidae	tyrannus.forficatus	scissor.tailed.flycatcher	0.217608	2.37765	1.45447	Migration	LC	Western
passeriformes	tyrannidae	tyrannus.tyrannus	eastern.kingbird	0.0771037	2.81101	1.66994	Migration	LC	Western
passeriformes	tyrannidae	tyrannus.verticalis	western.kingbird	0.111179	2.6139	1.5013	Migration	LC	Western
passeriformes	cettiidae	urosphena.squameiceps	asian.stubtail	0.472247	2.53374	1.49169	Migration	LC	Eastern
charadriiformes	charadriidae	vanellus.cinereus	gray.headed.lapwing	0.199991	2.78554	1.49826	Migration	LC	Eastern
charadriiformes	charadriidae	vanellus.gregarius	sociable.lapwing	0.0802501	2.93223	1.54425	Migration	CR	Eastern
charadriiformes	charadriidae	vanellus.malabaricus	yellow.wattled.lapwing	0.0413748	1.89941	1.3644	Migration	LC	Eastern
passeriformes	parulidae	oreothlypis.celata	orange.crowned.warbler	0.208548	2.92688	1.52038	Migration	LC	Western
passeriformes	parulidae	vermivora.chrysoptera	golden.winged.warbler	0.392099	2.75648	1.56403	Migration	NT	Western
passeriformes	parulidae	vermivora.cyanoptera	blue.winged.warbler	0.41496	2.65534	1.49745	Migration	LC	Western
passeriformes	parulidae	oreothlypis.luciae	lucy.s.warbler	0.0415818	2.24386	1.36646	Migration	LC	Western
passeriformes	parulidae	oreothlypis.peregrina	tennessee.warbler	0.278863	2.94498	1.60978	Migration	LC	Western
passeriformes	parulidae	oreothlypis.ruficapilla	nashville.warbler	0.223197	2.96372	1.56607	Migration	LC	Western
passeriformes	parulidae	oreothlypis.virginiae	virginia.s.warbler	0.108844	2.65065	1.46085	Migration	LC	Western
passeriformes	vireonidae	vireo.altiloquus	black.whiskered.vireo	0.102445	1.81373	1.49899	Migration	LC	Western
passeriformes	vireonidae	vireo.bellii	bell.s.vireo	0.13867	2.60007	1.43209	Migration	NT	Western
passeriformes	vireonidae	vireo.cassinii	cassin.s.vireo	0.0518176	2.75858	1.4751	Migration	LC	Western
passeriformes	vireonidae	vireo.flavifrons	yellow.throated.vireo	0.43009	2.42822	1.51581	Migration	LC	Western
passeriformes	vireonidae	vireo.flavoviridis	yellow.green.vireo	0.0277067	2.02215	1.52789	Migration	LC	Western
passeriformes	vireonidae	vireo.gilvus	warbling.vireo	0.131851	2.67405	1.51566	Migration	LC	Western
passeriformes	vireonidae	vireo.olivaceus	red.eyed.vireo	0.105351	2.69755	1.58614	Migration	LC	Western
passeriformes	vireonidae	vireo.philadelphicus	philadelphia.vireo	0.396729	2.80398	1.58326	Migration	LC	Western
passeriformes	vireonidae	vireo.solitarius	blue.headed.vireo	0.326725	2.84234	1.52735	Migration	LC	Western
passeriformes	parulidae	cardellina.canadensis	canada.warbler	0.350021	2.85933	1.62254	Migration	LC	Western
passeriformes	parulidae	setophaga.citrina	hooded.warbler	0.340116	2.41226	1.46181	Migration	LC	Western
passeriformes	parulidae	cardellina.pusilla	wilson.s.warbler	0.194853	3.01817	1.58591	Migration	LC	Western
passeriformes	icteridae	xanthocephalus.xanthocephalus	yellow.headed.blackbird	0.249655	2.70366	1.47096	Migration	LC	Western
passeriformes	emberizidae	zonotrichia.albicollis	white.throated.sparrow	0.0708985	2.75393	1.47795	Migration	LC	Western
passeriformes	emberizidae	zonotrichia.atricapilla	golden.crowned.sparrow	0	1.69058	1.45251	Migration	LC	Western
passeriformes	emberizidae	zonotrichia.leucophrys	white.crowned.sparrow	0.0976081	2.89407	1.52036	Migration	LC	Western
passeriformes	emberizidae	zonotrichia.querula	harris.s.sparrow	0.0596641	2.82888	1.55583	Migration	LC	Western
passeriformes	turdidae	geokichla.sibirica	siberian.thrush	0.229738	2.74379	1.63729	Migration	LC	Eastern
passeriformes	turdidae	geokichla.wardii	pied.thrush	0.23983	2.1572	1.49251	Migration	LC	Eastern
passeriformes	zosteropidae	zosterops.erythropleurus	chestnut.flanked.white.eye	0.185448	2.82057	1.4952	Migration	LC	Eastern
passeriformes	acrocephalidae	acrocephalus.arundinaceus	great.reed.warbler	0.0147573	3.08969	1.65079	Non-breeding	LC	Eastern
passeriformes	acrocephalidae	acrocephalus.concinens	blunt.winged.warbler	0.108599	2.6105	1.38789	Non-breeding	LC	Eastern
passeriformes	acrocephalidae	acrocephalus.griseldis	basra.reed.warbler	0.0511524	2.28971	1.59556	Non-breeding	EN	Eastern
passeriformes	acrocephalidae	acrocephalus.paludicola	aquatic.warbler	0.0126077	2.30509	1.60192	Non-breeding	VU	Eastern
passeriformes	acrocephalidae	acrocephalus.palustris	marsh.warbler	0.0323734	2.76039	1.70194	Non-breeding	LC	Eastern
passeriformes	acrocephalidae	acrocephalus.schoenobaenus	sedge.warbler	0.0130273	3.13156	1.65761	Non-breeding	LC	Eastern
passeriformes	acrocephalidae	acrocephalus.scirpaceus	eurasian.reed.warbler	0.0117319	2.99171	1.60118	Non-breeding	LC	Eastern
passeriformes	acrocephalidae	acrocephalus.stentoreus	clamorous.reed.warbler	0.248283	2.83756	1.47634	Non-breeding	LC	Eastern
charadriiformes	scolopacidae	actitis.macularius	spotted.sandpiper	0.064756	3.16538	1.65476	Non-breeding	LC	Western
podicipediformes	podicipedidae	aechmophorus.occidentalis	western.grebe	0.0595814	2.50013	1.44685	Non-breeding	LC	Western
passeriformes	emberizidae	ammodramus.leconteii	le.conte.s.sparrow	0.435431	2.67722	1.4561	Non-breeding	LC	Western
passeriformes	emberizidae	ammodramus.nelsoni_east	nelson.s.sparrow	0.654862	2.14762	1.45167	Non-breeding	LC	Western
passeriformes	emberizidae	ammodramus.nelsoni_west	nelson.s.sparrow	0.638712	2.21322	1.48504	Non-breeding	LC	Western
anseriformes	anatidae	anas.acuta	northern.pintail	0.186663	2.96128	1.52878	Non-breeding	LC	Western
anseriformes	anatidae	anas.crecca	green.winged.teal	0.206784	2.94239	1.51451	Non-breeding	LC	Western
anseriformes	anatidae	chen.caerulescens	snow.goose	0.277844	2.71321	1.6168	Non-breeding	LC	Western
anseriformes	anatidae	anser.cygnoides	swan.goose	0.299087	2.59046	1.49771	Non-breeding	VU	Eastern
anseriformes	anatidae	anser.erythropus	lesser.white.fronted.goose	0.272607	2.76003	1.5856	Non-breeding	VU	Eastern
anseriformes	anatidae	chen.rossii	ross.s.goose	0.133013	2.53746	1.59774	Non-breeding	LC	Western
caprimulgiformes	caprimulgidae	antrostomus.vociferus	eastern.whip.poor.will	0.187494	2.55613	1.52128	Non-breeding	LC	Western
apodiformes	trochilidae	archilochus.alexandri	black.chinned.hummingbird	0.0980716	2.3352	1.41559	Non-breeding	LC	Western
charadriiformes	scolopacidae	arenaria.melanocephala	black.turnstone	0.0424807	2.5624	1.4288	Non-breeding	LC	Western
anseriformes	anatidae	aythya.affinis	lesser.scaup	0.183316	2.93981	1.52127	Non-breeding	LC	Western
anseriformes	anatidae	aythya.americana	redhead	0.240809	2.8879	1.43291	Non-breeding	LC	Western
anseriformes	anatidae	aythya.baeri	baer.s.pochard	0.161598	2.83498	1.49619	Non-breeding	CR	Eastern
anseriformes	anatidae	aythya.collaris	ring.necked.duck	0.207084	2.94224	1.52078	Non-breeding	LC	Western
anseriformes	anatidae	aythya.nyroca	ferruginous.duck	0.103977	3.14505	1.46758	Non-breeding	NT	Eastern
anseriformes	anatidae	aythya.valisineria	canvasback	0.226529	2.93303	1.48017	Non-breeding	LC	Western
charadriiformes	scolopacidae	bartramia.longicauda	upland.sandpiper	0.0514687	2.82371	1.72253	Non-breeding	LC	Western
passeriformes	locustellidae	locustella.tacsanowskia	chinese.bush.warbler	0.0630731	2.50405	1.43134	Non-breeding	LC	Eastern
anseriformes	anatidae	branta.bernicla	brant	0.187895	2.41372	1.63979	Non-breeding	LC	Western
anseriformes	anatidae	branta.hutchinsii	cackling.goose	0.152132	2.63029	1.58403	Non-breeding	LC	Western
anseriformes	anatidae	branta.ruficollis	red.breasted.goose	0.24927	2.49362	1.53453	Non-breeding	VU	Eastern
anseriformes	anatidae	bucephala.albeola	bufflehead	0.191037	2.99556	1.48083	Non-breeding	LC	Western
charadriiformes	scolopacidae	calidris.acuminata	sharp.tailed.sandpiper	0.00732283	2.95522	1.79822	Non-breeding	LC	Eastern
charadriiformes	scolopacidae	calidris.alba	sanderling	0.126624	2.81103	1.70222	Non-breeding	LC	Western
charadriiformes	scolopacidae	calidris.alpina	dunlin	0.308037	2.6551	1.55519	Non-breeding	LC	Western
charadriiformes	scolopacidae	calidris.bairdii	baird.s.sandpiper	0.0414716	2.8049	1.77317	Non-breeding	LC	Western
charadriiformes	scolopacidae	calidris.canutus	red.knot	0.142601	2.70236	1.71431	Non-breeding	NT	Western
charadriiformes	scolopacidae	calidris.fuscicollis	white.rumped.sandpiper	0.0902067	2.44157	1.798	Non-breeding	LC	Western
charadriiformes	scolopacidae	calidris.himantopus	stilt.sandpiper	0.0400404	3.08923	1.70598	Non-breeding	LC	Western
charadriiformes	scolopacidae	calidris.mauri	western.sandpiper	0.176552	2.82122	1.6008	Non-breeding	LC	Western
charadriiformes	scolopacidae	calidris.melanotos	pectoral.sandpiper	0.0371904	2.93217	1.76259	Non-breeding	LC	Western
charadriiformes	scolopacidae	calidris.minutilla	least.sandpiper	0.108731	3.04785	1.62762	Non-breeding	LC	Western
charadriiformes	scolopacidae	calidris.pusilla	semipalmated.sandpiper	0.132893	2.64415	1.67478	Non-breeding	NT	Western
charadriiformes	scolopacidae	calidris.ruficollis	red.necked.stint	0.0608115	2.87978	1.76841	Non-breeding	NT	Eastern
charadriiformes	scolopacidae	calidris.subruficollis	buff.breasted.sandpiper	0.0715538	2.68251	1.77258	Non-breeding	NT	Western
caprimulgiformes	caprimulgidae	caprimulgus.europaeus	eurasian.nightjar	0.0263891	2.9614	1.65727	Non-breeding	LC	Eastern
caprimulgiformes	caprimulgidae	caprimulgus.vexillarius	pennant.winged.nightjar	0.0090205	2.7339	1.45404	Non-breeding	LC	Eastern
passeriformes	turdidae	catharus.fuscescens	veery	0.0735548	2.50693	1.68517	Non-breeding	LC	Western
passeriformes	turdidae	catharus.guttatus	hermit.thrush	0.285247	2.88011	1.47316	Non-breeding	LC	Western
passeriformes	turdidae	catharus.minimus	gray.cheeked.thrush	0.029577	2.89698	1.67349	Non-breeding	LC	Western
passeriformes	turdidae	catharus.ustulatus	swainson.s.thrush	0.0570697	2.79987	1.64918	Non-breeding	LC	Western
charadriiformes	charadriidae	charadrius.placidus	malaysian.plover	0.152061	2.79989	1.41198	Non-breeding	LC	Eastern
charadriiformes	charadriidae	charadrius.semipalmatus	semipalmated.plover	0.184977	2.70271	1.6336	Non-breeding	LC	Western
charadriiformes	charadriidae	charadrius.veredus	oriental.plover	0.00709538	2.73053	1.73093	Non-breeding	LC	Eastern
passeriformes	emberizidae	chondestes.grammacus	lark.sparrow	0.135049	2.62198	1.45883	Non-breeding	LC	Western
caprimulgiformes	caprimulgidae	chordeiles.minor	common.nighthawk	0.0426529	3.10244	1.66226	Non-breeding	LC	Western
passeriformes	troglodytidae	cistothorus.palustris	marsh.wren	0.16003	2.81095	1.48002	Non-breeding	LC	Western
passeriformes	troglodytidae	cistothorus.platensis	sedge.wren	0.317565	2.67845	1.44726	Non-breeding	LC	Western
anseriformes	anatidae	clangula.hyemalis	long.tailed.duck	0.0603192	2.65023	1.44855	Non-breeding	VU	Western
cuculiformes	cuculidae	coccyzus.americanus	yellow.billed.cuckoo	0.042493	3.10475	1.63788	Non-breeding	LC	Western
cuculiformes	cuculidae	coccyzus.erythropthalmus	black.billed.cuckoo	0.0264925	2.76388	1.63671	Non-breeding	LC	Western
passeriformes	tyrannidae	contopus.cooperi	olive.sided.flycatcher	0.0213909	3.0052	1.6509	Non-breeding	NT	Western
passeriformes	tyrannidae	contopus.sordidulus	western.wood.pewee	0.028892	2.83541	1.62647	Non-breeding	LC	Western
passeriformes	tyrannidae	contopus.virens	eastern.wood.pewee	0.0244338	2.91594	1.60464	Non-breeding	LC	Western
coraciiformes	coraciidae	coracias.garrulus	european.roller	0.0123634	3.10993	1.62715	Non-breeding	LC	Eastern
passeriformes	campephagidae	lalage.melanoptera	black.headed.cuckooshrike	0.020854	2.20372	1.35611	Non-breeding	LC	Eastern
galliformes	phasianidae	coturnix.japonica	japanese.quail	0.163981	2.86754	1.4798	Non-breeding	NT	Eastern
gruiformes	rallidae	crex.crex	corn.crake	0.0254765	2.86751	1.70501	Non-breeding	LC	Eastern
cuculiformes	cuculidae	cuculus.poliocephalus	lesser.cuckoo	0.0106731	2.7672	1.70184	Non-breeding	LC	Eastern
charadriiformes	glareolidae	cursorius.cursor	cream.colored.courser	0.0368109	2.88271	1.4258	Non-breeding	LC	Eastern
anseriformes	anatidae	cygnus.columbianus	tundra.swan	0.176197	2.5309	1.56117	Non-breeding	LC	Western
passeriformes	muscicapidae	cyornis.magnirostris	large.blue.flycatcher	0.199269	2.34717	1.45051	Non-breeding	LC	Eastern
passeriformes	muscicapidae	cyornis.rubeculoides	blue.throated.flycatcher	0.131838	2.44872	1.41232	Non-breeding	LC	Eastern
passeriformes	parulidae	setophaga.caerulescens	black.throated.blue.warbler	0.140591	2.4148	1.53688	Non-breeding	LC	Western
passeriformes	parulidae	setophaga.castanea	bay.breasted.warbler	0.105392	2.57077	1.60521	Non-breeding	LC	Western
passeriformes	parulidae	setophaga.cerulea	cerulean.warbler	0.0719961	2.62085	1.59108	Non-breeding	VU	Western
passeriformes	parulidae	setophaga.coronata	yellow.rumped.warbler	0.264075	2.93087	1.50374	Non-breeding	LC	Western
passeriformes	parulidae	setophaga.discolor	prairie.warbler	0.16132	2.34444	1.41933	Non-breeding	LC	Western
passeriformes	parulidae	setophaga.dominica	yellow.throated.warbler	0.176915	2.53024	1.42729	Non-breeding	LC	Western
passeriformes	parulidae	setophaga.fusca	blackburnian.warbler	0.0631294	2.72858	1.61117	Non-breeding	LC	Western
passeriformes	parulidae	setophaga.magnolia	magnolia.warbler	0.107113	2.62673	1.57917	Non-breeding	LC	Western
passeriformes	parulidae	setophaga.nigrescens	black.throated.gray.warbler	0.163358	2.52161	1.44376	Non-breeding	LC	Western
passeriformes	parulidae	setophaga.occidentalis	hermit.warbler	0.193651	2.49809	1.48972	Non-breeding	LC	Western
passeriformes	parulidae	setophaga.pensylvanica	chestnut.sided.warbler	0.10587	2.65094	1.57542	Non-breeding	LC	Western
passeriformes	parulidae	setophaga.petechia	yellow.warbler	0.0614701	2.83404	1.5931	Non-breeding	LC	Western
passeriformes	parulidae	setophaga.striata	blackpoll.warbler	0.0281498	2.87645	1.65681	Non-breeding	LC	Western
passeriformes	parulidae	setophaga.tigrina	cape.may.warbler	0.140689	2.51383	1.58299	Non-breeding	LC	Western
passeriformes	parulidae	setophaga.townsendi	townsend.s.warbler	0.181488	2.58597	1.54295	Non-breeding	LC	Western
passeriformes	parulidae	setophaga.virens	black.throated.green.warbler	0.109986	2.68039	1.57606	Non-breeding	LC	Western
passeriformes	icteridae	dolichonyx.oryzivorus	bobolink	0.0256347	2.58794	1.70025	Non-breeding	LC	Western
passeriformes	mimidae	dumetella.carolinensis	gray.catbird	0.18798	2.66145	1.49115	Non-breeding	LC	Western
passeriformes	tyrannidae	empidonax.alnorum	alder.flycatcher	0.0255381	2.83741	1.67371	Non-breeding	LC	Western
passeriformes	tyrannidae	empidonax.flaviventris	yellow.bellied.flycatcher	0.0959498	2.53423	1.59426	Non-breeding	LC	Western
passeriformes	tyrannidae	empidonax.hammondii	hammond.s.flycatcher	0.145865	2.5602	1.52544	Non-breeding	LC	Western
passeriformes	tyrannidae	empidonax.minimus	least.flycatcher	0.0921988	2.61145	1.57131	Non-breeding	LC	Western
passeriformes	tyrannidae	empidonax.oberholseri	dusky.flycatcher	0.126717	2.59741	1.47559	Non-breeding	LC	Western
passeriformes	tyrannidae	empidonax.traillii	willow.flycatcher	0.0618824	2.65738	1.572	Non-breeding	LC	Western
passeriformes	tyrannidae	empidonax.virescens	acadian.flycatcher	0.0871739	2.59507	1.54127	Non-breeding	LC	Western
passeriformes	tyrannidae	empidonax.wrightii	gray.flycatcher	0.114817	2.59879	1.41333	Non-breeding	LC	Western
passeriformes	icteridae	euphagus.carolinus	rusty.blackbird	0.492899	2.78962	1.45832	Non-breeding	VU	Western
passeriformes	icteridae	euphagus.cyanocephalus	brewer.s.blackbird	0.211007	2.86543	1.45186	Non-breeding	LC	Western
passeriformes	muscicapidae	ficedula.albicilla	taiga.flycatcher	0.170645	2.90056	1.58971	Non-breeding	LC	Eastern
passeriformes	muscicapidae	ficedula.hypoleuca	european.pied.flycatcher	0.017164	2.84576	1.64171	Non-breeding	LC	Eastern
passeriformes	muscicapidae	ficedula.parva	red.breasted.flycatcher	0.273152	2.76089	1.63274	Non-breeding	LC	Eastern
passeriformes	muscicapidae	ficedula.semitorquata	semicollared.flycatcher	0.00615372	2.59474	1.61435	Non-breeding	LC	Eastern
charadriiformes	scolopacidae	gallinago.delicata	wilson.s.snipe	0.177326	2.99347	1.54086	Non-breeding	LC	Western
charadriiformes	scolopacidae	gallinago.hardwickii	latham.s.snipe	0.027402	2.6779	1.72492	Non-breeding	LC	Eastern
charadriiformes	scolopacidae	gallinago.media	great.snipe	0.00854	3.108	1.66298	Non-breeding	NT	Eastern
passeriformes	parulidae	geothlypis.trichas	common.yellowthroat	0.088817	2.74701	1.51123	Non-breeding	LC	Western
charadriiformes	glareolidae	glareola.maldivarum	oriental.pratincole	0.0470875	2.6891	1.61961	Non-breeding	LC	Eastern
charadriiformes	glareolidae	glareola.nordmanni	black.winged.pratincole	0.0373849	2.67524	1.70109	Non-breeding	NT	Eastern
coraciiformes	alcedinidae	halcyon.coromanda	ruddy.kingfisher	0.0693288	2.36589	1.50948	Non-breeding	LC	Eastern
passeriformes	parulidae	helmitheros.vermivorum	worm.eating.warbler	0.108469	2.58722	1.47075	Non-breeding	LC	Western
charadriiformes	recurvirostridae	himantopus.himantopus	black.winged.stilt	0.157546	2.23222	1.50742	Non-breeding	LC	Western
passeriformes	acrocephalidae	hippolais.icterina	icterine.warbler	0.018552	2.92837	1.69738	Non-breeding	LC	Eastern
passeriformes	acrocephalidae	hippolais.languida	upcher.s.warbler	0.00558666	2.78713	1.55591	Non-breeding	LC	Eastern
passeriformes	acrocephalidae	hippolais.olivetorum	olive.tree.warbler	0.05086	2.55924	1.67843	Non-breeding	LC	Eastern
passeriformes	acrocephalidae	hippolais.polyglotta	melodious.warbler	0.0269639	2.75747	1.55911	Non-breeding	LC	Eastern
passeriformes	acrocephalidae	iduna.rama	sykes.s.warbler	0.295114	2.67981	1.50868	Non-breeding	LC	Eastern
passeriformes	turdidae	hylocichla.mustelina	wood.thrush	0.0844278	2.52421	1.52683	Non-breeding	NT	Western
passeriformes	parulidae	icteria.virens	yellow.breasted.chat	0.093101	2.59644	1.48067	Non-breeding	LC	Western
passeriformes	icteridae	icterus.bullockii	bullock.s.oriole	0.173624	2.57782	1.44414	Non-breeding	LC	Western
passeriformes	icteridae	icterus.cucullatus	hooded.oriole	0.127983	2.38575	1.37361	Non-breeding	LC	Western
passeriformes	icteridae	icterus.galbula	baltimore.oriole	0.142203	2.78557	1.5064	Non-breeding	LC	Western
passeriformes	icteridae	icterus.spurius	orchard.oriole	0.0859703	2.67409	1.49368	Non-breeding	LC	Western
passeriformes	muscicapidae	irania.gutturalis	white.throated.robin	0.0103786	2.49393	1.57724	Non-breeding	LC	Eastern
passeriformes	laniidae	lanius.collurio	red.backed.shrike	0.020062	2.92329	1.69937	Non-breeding	LC	Eastern
passeriformes	laniidae	lanius.excubitor	northern.shrike	0.129733	2.97645	1.42886	Non-breeding	LC	Western
passeriformes	laniidae	lanius.isabellinus	isabelline.shrike	0.0798622	3.03944	1.58466	Non-breeding	LC	Eastern
passeriformes	laniidae	lanius.senator	woodchat.shrike	0.00820128	2.97641	1.53201	Non-breeding	LC	Eastern
charadriiformes	scolopacidae	limnodromus.griseus	short.billed.dowitcher	0.120439	2.70132	1.61663	Non-breeding	LC	Western
charadriiformes	scolopacidae	limnodromus.scolopaceus	long.billed.dowitcher	0.190839	2.81008	1.58469	Non-breeding	LC	Western
passeriformes	parulidae	limnothlypis.swainsonii	swainson.s.warbler	0.120862	2.35332	1.38809	Non-breeding	LC	Western
charadriiformes	scolopacidae	limosa.limosa	black.tailed.godwit	0.0808444	3.05273	1.60363	Non-breeding	NT	Eastern
passeriformes	locustellidae	locustella.certhiola	pallas.s.grasshopper.warbler	0.131116	2.698	1.61827	Non-breeding	LC	Eastern
passeriformes	locustellidae	locustella.fasciolata	gray.s.grasshopper.warbler	0.0195058	2.6622	1.69994	Non-breeding	LC	Eastern
passeriformes	locustellidae	locustella.fluviatilis	eurasian.river.warbler	0.0254837	2.63835	1.7039	Non-breeding	LC	Eastern
passeriformes	locustellidae	locustella.lanceolata	lanceolated.warbler	0.107557	2.81165	1.61843	Non-breeding	LC	Eastern
passeriformes	locustellidae	locustella.luscinioides	savi.s.warbler	0.00918528	2.49623	1.57985	Non-breeding	LC	Eastern
passeriformes	locustellidae	locustella.ochotensis	middendorff.s.grasshopper.warbler	0.0657658	2.36031	1.62154	Non-breeding	LC	Eastern
anseriformes	anatidae	lophodytes.cucullatus	hooded.merganser	0.212837	2.7514	1.492	Non-breeding	LC	Western
passeriformes	muscicapidae	calliope.calliope	siberian.rubythroat	0.134071	2.82385	1.58871	Non-breeding	LC	Eastern
anseriformes	anatidae	anas.falcata	falcated.duck	0.235575	2.83786	1.52355	Non-breeding	NT	Eastern
anseriformes	anatidae	marmaronetta.angustirostris	marbled.teal	0.187743	2.83552	1.42204	Non-breeding	VU	Eastern
anseriformes	anatidae	melanitta.americana	black.scoter	0.0875492	2.56399	1.48424	Non-breeding	NT	Western
anseriformes	anatidae	melanitta.fusca	white.winged.scoter	0.0561779	2.67306	1.41454	Non-breeding	LC	Western
anseriformes	anatidae	melanitta.perspicillata	surf.scoter	0.130868	2.57562	1.41448	Non-breeding	LC	Western
passeriformes	emberizidae	melospiza.georgiana	swamp.sparrow	0.326835	2.83515	1.50434	Non-breeding	LC	Western
passeriformes	emberizidae	melospiza.lincolnii	lincoln.s.sparrow	0.187002	2.84406	1.53541	Non-breeding	LC	Western
anseriformes	anatidae	mergus.merganser	common.merganser	0.222065	2.86354	1.46353	Non-breeding	LC	Western
anseriformes	anatidae	mergus.serrator	red.breasted.merganser	0.0378612	2.76144	1.50254	Non-breeding	LC	Western
strigiformes	strigidae	micrathene.whitneyi	elf.owl	0.127133	2.28282	1.35351	Non-breeding	LC	Western
passeriformes	parulidae	mniotilta.varia	black.and.white.warbler	0.142606	2.82821	1.55495	Non-breeding	LC	Western
passeriformes	muscicapidae	monticola.saxatilis	rufous.tailed.rock.thrush	0.00565137	2.82202	1.62154	Non-breeding	LC	Eastern
passeriformes	muscicapidae	monticola.solitarius	blue.rock.thrush	0.118781	3.06485	1.52497	Non-breeding	LC	Eastern
passeriformes	muscicapidae	muscicapa.striata	spotted.flycatcher	0.0161784	3.0719	1.67575	Non-breeding	LC	Eastern
passeriformes	tyrannidae	myiarchus.cinerascens	ash.throated.flycatcher	0.111735	2.50823	1.41022	Non-breeding	LC	Western
passeriformes	tyrannidae	myiarchus.crinitus	great.crested.flycatcher	0.0878251	2.64928	1.52717	Non-breeding	LC	Western
passeriformes	tyrannidae	myiodynastes.luteiventris	sulphur.bellied.flycatcher	0.0197382	2.6704	1.54302	Non-breeding	LC	Western
strigiformes	strigidae	ninox.japonica	northern.boobook	0.0658106	2.56257	1.60371	Non-breeding	LC	Eastern
charadriiformes	scolopacidae	numenius.arquata	eurasian.curlew	0.0620316	3.0644	1.62449	Non-breeding	NT	Eastern
charadriiformes	scolopacidae	numenius.madagascariensis	far.eastern.curlew	0.0421846	2.71579	1.70565	Non-breeding	EN	Eastern
charadriiformes	scolopacidae	numenius.minutus	little.curlew	0.02102	2.42097	1.78087	Non-breeding	LC	Eastern
charadriiformes	scolopacidae	numenius.phaeopus	whimbrel	0.130888	2.76152	1.68495	Non-breeding	LC	Western
passeriformes	parulidae	oporornis.agilis	connecticut.warbler	0.0193455	2.86882	1.65186	Non-breeding	LC	Western
passeriformes	parulidae	geothlypis.formosa	kentucky.warbler	0.112812	2.63138	1.4823	Non-breeding	LC	Western
passeriformes	parulidae	geothlypis.philadelphia	mourning.warbler	0.085163	2.57306	1.609	Non-breeding	LC	Western
passeriformes	parulidae	geothlypis.tolmiei	macgillivray.s.warbler	0.144138	2.59015	1.51943	Non-breeding	LC	Western
passeriformes	mimidae	oreoscoptes.montanus	sage.thrasher	0.119421	2.71032	1.38325	Non-breeding	LC	Western
passeriformes	oriolidae	oriolus.oriolus	eurasian.golden.oriole	0.0429277	3.03451	1.65591	Non-breeding	LC	Eastern
strigiformes	strigidae	otus.scops	european.scops.owl	0.0100966	3.01141	1.59753	Non-breeding	LC	Eastern
anseriformes	anatidae	oxyura.jamaicensis	ruddy.duck	0.252929	2.7738	1.42374	Non-breeding	LC	Western
anseriformes	anatidae	oxyura.leucocephala	white.headed.duck	0.136151	2.68452	1.36473	Non-breeding	EN	Eastern
passeriformes	parulidae	parkesia.motacilla	louisiana.waterthrush	0.0934066	2.70994	1.50207	Non-breeding	LC	Western
passeriformes	parulidae	parkesia.noveboracensis	northern.waterthrush	0.0924242	2.83763	1.6076	Non-breeding	LC	Western
passeriformes	parulidae	setophaga.americana	northern.parula	0.147854	2.51174	1.48403	Non-breeding	LC	Western
passeriformes	emberizidae	passerculus.sandwichensis	savannah.sparrow	0.22052	2.87761	1.50474	Non-breeding	LC	Western
passeriformes	emberizidae	passerella.iliaca	fox.sparrow	0.384054	2.82523	1.46115	Non-breeding	LC	Western
passeriformes	cardinalidae	passerina.amoena	lazuli.bunting	0.122936	2.40223	1.46816	Non-breeding	LC	Western
passeriformes	cardinalidae	passerina.caerulea	blue.grosbeak	0.0954381	2.61769	1.42118	Non-breeding	LC	Western
passeriformes	cardinalidae	passerina.ciris	painted.bunting	0.104702	2.64209	1.40519	Non-breeding	NT	Western
passeriformes	cardinalidae	passerina.cyanea	indigo.bunting	0.139272	2.67155	1.48611	Non-breeding	LC	Western
passeriformes	campephagidae	pericrocotus.divaricatus	ashy.minivet	0.115371	2.76746	1.55792	Non-breeding	LC	Eastern
passeriformes	cardinalidae	pheucticus.ludovicianus	rose.breasted.grosbeak	0.0982041	2.74911	1.57175	Non-breeding	LC	Western
passeriformes	cardinalidae	pheucticus.melanocephalus	black.headed.grosbeak	0.0809948	2.38851	1.42961	Non-breeding	LC	Western
passeriformes	muscicapidae	phoenicurus.auroreus	daurian.redstart	0.175477	2.77427	1.45734	Non-breeding	LC	Eastern
passeriformes	muscicapidae	phoenicurus.erythronotus	rufous.backed.redstart	0.149011	2.47819	1.40052	Non-breeding	LC	Eastern
passeriformes	phylloscopidae	phylloscopus.affinis	tickell.s.leaf.warbler	0.151259	2.76162	1.29579	Non-breeding	LC	Eastern
passeriformes	phylloscopidae	phylloscopus.armandii	yellow.streaked.warbler	0.0438646	2.6019	1.39209	Non-breeding	LC	Eastern
passeriformes	phylloscopidae	phylloscopus.bonelli	western.bonelli.s.warbler	0.00765862	2.792	1.52661	Non-breeding	LC	Eastern
passeriformes	phylloscopidae	phylloscopus.borealoides	sakhalin.leaf.warbler	1.03095	1.44902	1.39357	Non-breeding	LC	Eastern
passeriformes	phylloscopidae	phylloscopus.coronatus	eastern.crowned.leaf.warbler	0.173153	2.62462	1.5922	Non-breeding	LC	Eastern
passeriformes	phylloscopidae	phylloscopus.fuscatus	dusky.warbler	0.156966	2.8602	1.53152	Non-breeding	LC	Eastern
passeriformes	phylloscopidae	phylloscopus.griseolus	sulphur.bellied.warbler	0.259682	2.65957	1.46484	Non-breeding	LC	Eastern
passeriformes	phylloscopidae	phylloscopus.inornatus	yellow.browed.warbler	0.137812	2.84467	1.60533	Non-breeding	LC	Eastern
passeriformes	phylloscopidae	phylloscopus.magnirostris	large.billed.leaf.warbler	0.069987	2.30633	1.44367	Non-breeding	LC	Eastern
passeriformes	phylloscopidae	phylloscopus.occipitalis	western.crowned.leaf.warbler	0.123028	2.30547	1.48089	Non-breeding	LC	Eastern
passeriformes	phylloscopidae	phylloscopus.proregulus	pallas.s.leaf.warbler	0.170994	2.71482	1.54259	Non-breeding	LC	Eastern
passeriformes	phylloscopidae	phylloscopus.ricketti	sulphur.breasted.warbler	0.0583278	2.4047	1.40099	Non-breeding	LC	Eastern
passeriformes	phylloscopidae	phylloscopus.schwarzi	radde.s.warbler	0.156368	2.63708	1.58261	Non-breeding	LC	Eastern
passeriformes	phylloscopidae	phylloscopus.sibilatrix	wood.warbler	0.0147597	2.87119	1.63721	Non-breeding	LC	Eastern
passeriformes	phylloscopidae	phylloscopus.sindianus	mountain.chiffchaff	0.0725426	2.48607	1.3985	Non-breeding	LC	Eastern
passeriformes	phylloscopidae	phylloscopus.tenellipes	pale.legged.leaf.warbler	0.134326	2.59541	1.54766	Non-breeding	LC	Eastern
passeriformes	phylloscopidae	phylloscopus.trochiloides	greenish.warbler	0.177972	2.89629	1.57553	Non-breeding	LC	Eastern
passeriformes	phylloscopidae	phylloscopus.trochilus	willow.warbler	0.0159103	3.09486	1.69564	Non-breeding	LC	Eastern
passeriformes	emberizidae	pipilo.chlorurus	green.tailed.towhee	0.130411	2.75557	1.37014	Non-breeding	LC	Western
passeriformes	cardinalidae	piranga.ludoviciana	western.tanager	0.171727	2.60239	1.53251	Non-breeding	LC	Western
passeriformes	cardinalidae	piranga.olivacea	scarlet.tanager	0.0420574	2.75857	1.60855	Non-breeding	LC	Western
passeriformes	cardinalidae	piranga.rubra	summer.tanager	0.0625611	2.90876	1.53116	Non-breeding	LC	Western
passeriformes	pittidae	pitta.angolensis	african.pitta	0.0102216	2.55575	1.46124	Non-breeding	LC	Eastern
passeriformes	pittidae	pitta.brachyura	indian.pitta	0.128912	2.3132	1.40355	Non-breeding	LC	Eastern
passeriformes	pittidae	pitta.sordida	hooded.pitta	0.52949	2.0377	1.48049	Non-breeding	LC	Eastern
charadriiformes	charadriidae	pluvialis.dominica	american.golden.plover	0.0832963	2.67511	1.7675	Non-breeding	LC	Western
charadriiformes	charadriidae	pluvialis.fulva	pacific.golden.plover	1.00698	2.07291	1.53173	Non-breeding	LC	Western
charadriiformes	charadriidae	pluvialis.squatarola	black.bellied.plover	0.218271	2.70361	1.65258	Non-breeding	LC	Western
podicipediformes	podicipedidae	podiceps.gallardoi	hooded.grebe	0.073274	1.28591	1.09282	Non-breeding	CR	Western
podicipediformes	podicipedidae	podiceps.nigricollis	eared.grebe	0.130515	2.85161	1.44775	Non-breeding	LC	Western
passeriformes	emberizidae	pooecetes.gramineus	vesper.sparrow	0.236434	2.84356	1.4492	Non-breeding	LC	Western
gruiformes	rallidae	porzana.carolina	sora	0.137423	2.90204	1.53992	Non-breeding	LC	Western
passeriformes	parulidae	protonotaria.citrea	prothonotary.warbler	0.127905	2.66988	1.49425	Non-breeding	LC	Western
passeriformes	prunellidae	prunella.montanella	siberian.accentor	0.235062	2.66097	1.54087	Non-breeding	LC	Eastern
strigiformes	strigidae	psiloscops.flammeolus	flammulated.owl	0.138666	1.96287	1.4873	Non-breeding	LC	Western
charadriiformes	recurvirostridae	recurvirostra.americana	american.avocet	0.176198	2.60958	1.45616	Non-breeding	LC	Western
passeriformes	phylloscopidae	seicercus.soror	plain.tailed.warbler	0.137585	2.51891	1.40864	Non-breeding	LC	Eastern
passeriformes	parulidae	seiurus.aurocapilla	ovenbird	0.163254	2.70285	1.54725	Non-breeding	LC	Western
apodiformes	trochilidae	selasphorus.sasin	allen.s.hummingbird	1.02025	2.00223	1.46457	Non-breeding	LC	Western
passeriformes	parulidae	setophaga.ruticilla	american.redstart	0.0718953	2.8533	1.58438	Non-breeding	LC	Western
anseriformes	anatidae	anas.formosa	baikal.teal	0.259338	2.76773	1.5816	Non-breeding	LC	Eastern
anseriformes	anatidae	anas.clypeata	northern.shoveler	0.159063	2.90083	1.52098	Non-breeding	LC	Western
anseriformes	anatidae	anas.cyanoptera	cinnamon.teal	0.0927739	2.70385	1.45713	Non-breeding	LC	Western
anseriformes	anatidae	anas.discors	blue.winged.teal	0.120594	2.91666	1.54628	Non-breeding	LC	Western
passeriformes	emberizidae	spizelloides.arborea	american.tree.sparrow	0.196436	2.95423	1.45438	Non-breeding	LC	Western
passeriformes	emberizidae	spizella.atrogularis	black.chinned.sparrow	0.0341365	2.49497	1.22281	Non-breeding	LC	Western
passeriformes	emberizidae	spizella.breweri	brewer.s.sparrow	0.0901496	2.65951	1.43231	Non-breeding	LC	Western
passeriformes	emberizidae	spizella.pallida	clay.colored.sparrow	0.125465	2.6413	1.54777	Non-breeding	LC	Western
passeriformes	emberizidae	spizella.passerina	chipping.sparrow	0.140543	2.63942	1.49578	Non-breeding	LC	Western
charadriiformes	scolopacidae	phalaropus.tricolor	wilson.s.phalarope	0.0408348	2.92983	1.73302	Non-breeding	LC	Western
passeriformes	sylviidae	sylvia.althaea	hume.s.whitethroat	0.217315	2.63129	1.44172	Non-breeding	LC	Eastern
passeriformes	sylviidae	sylvia.atricapilla	eurasian.blackcap	0.0549051	2.90534	1.60325	Non-breeding	LC	Eastern
passeriformes	sylviidae	sylvia.borin	garden.warbler	0.0156299	3.05862	1.6666	Non-breeding	LC	Eastern
passeriformes	sylviidae	sylvia.cantillans	subalpine.warbler	0.00381841	2.84238	1.47956	Non-breeding	LC	Eastern
passeriformes	sylviidae	sylvia.communis	greater.whitethroat	0.011083	3.02467	1.62887	Non-breeding	LC	Eastern
passeriformes	sylviidae	sylvia.curruca	lesser.whitethroat	0.0988593	3.00283	1.55671	Non-breeding	LC	Eastern
passeriformes	sylviidae	sylvia.hortensis	western.orphean.warbler	0.119458	2.93604	1.48914	Non-breeding	LC	Eastern
passeriformes	sylviidae	sylvia.melanothorax	cyprus.warbler	0.0778962	2.17227	1.34172	Non-breeding	LC	Eastern
passeriformes	sylviidae	sylvia.minula	desert.whitethroat	0.150325	2.83701	1.4684	Non-breeding	LC	Eastern
passeriformes	sylviidae	sylvia.mystacea	menetries.s.warbler	0.132658	2.77471	1.45925	Non-breeding	LC	Eastern
passeriformes	sylviidae	sylvia.nisoria	barred.warbler	0.0107727	2.45416	1.63701	Non-breeding	LC	Eastern
charadriiformes	scolopacidae	tringa.flavipes	lesser.yellowlegs	0.0583558	3.1764	1.69886	Non-breeding	LC	Western
charadriiformes	scolopacidae	tringa.incana	wandering.tattler	0.0899109	2.54312	1.63435	Non-breeding	LC	Western
charadriiformes	scolopacidae	tringa.melanoleuca	greater.yellowlegs	0.0638823	3.18258	1.68068	Non-breeding	LC	Western
charadriiformes	scolopacidae	tringa.solitaria	solitary.sandpiper	0.0514912	3.1369	1.6809	Non-breeding	LC	Western
charadriiformes	scolopacidae	tringa.totanus	common.redshank	0.0929084	3.16956	1.54723	Non-breeding	LC	Eastern
passeriformes	troglodytidae	troglodytes.aedon	house.wren	0.201521	2.76576	1.42566	Non-breeding	LC	Western
passeriformes	troglodytidae	troglodytes.hiemalis	winter.wren	0.297151	2.88709	1.45498	Non-breeding	LC	Western
passeriformes	turdidae	turdus.chrysolaus	brown.headed.thrush	0.334021	2.36497	1.45275	Non-breeding	LC	Eastern
passeriformes	turdidae	turdus.hortulorum	gray.backed.thrush	0.190872	2.63551	1.50344	Non-breeding	LC	Eastern
passeriformes	turdidae	turdus.iliacus	redwing	0.28789	2.88418	1.56505	Non-breeding	NT	Eastern
passeriformes	turdidae	turdus.eunomus	dusky.thrush	0.179259	2.92225	1.56145	Non-breeding	LC	Eastern
passeriformes	turdidae	turdus.obscurus	eyebrowed.thrush	0.100886	2.84536	1.62168	Non-breeding	LC	Eastern
passeriformes	turdidae	turdus.pallidus	pale.thrush	0.255605	2.71132	1.43201	Non-breeding	LC	Eastern
passeriformes	turdidae	turdus.ruficollis	red.throated.thrush	0.0801715	2.92674	1.48594	Non-breeding	LC	Eastern
passeriformes	tyrannidae	tyrannus.dominicensis	gray.kingbird	0.0369017	2.63021	1.46545	Non-breeding	LC	Western
passeriformes	tyrannidae	tyrannus.forficatus	scissor.tailed.flycatcher	0.146436	2.38278	1.45447	Non-breeding	LC	Western
passeriformes	tyrannidae	tyrannus.tyrannus	eastern.kingbird	0.0128335	2.89368	1.66994	Non-breeding	LC	Western
passeriformes	tyrannidae	tyrannus.verticalis	western.kingbird	0.144632	2.43536	1.5013	Non-breeding	LC	Western
passeriformes	cettiidae	urosphena.squameiceps	asian.stubtail	0.184161	2.6036	1.49169	Non-breeding	LC	Eastern
charadriiformes	charadriidae	vanellus.cinereus	gray.headed.lapwing	0.139439	2.78419	1.49826	Non-breeding	LC	Eastern
charadriiformes	charadriidae	vanellus.gregarius	sociable.lapwing	0.113811	2.81253	1.54425	Non-breeding	CR	Eastern
charadriiformes	charadriidae	vanellus.malabaricus	yellow.wattled.lapwing	0.282559	2.52214	1.3644	Non-breeding	LC	Eastern
passeriformes	parulidae	oreothlypis.celata	orange.crowned.warbler	0.233597	2.80154	1.52038	Non-breeding	LC	Western
passeriformes	parulidae	vermivora.chrysoptera	golden.winged.warbler	0.0908721	2.59596	1.56403	Non-breeding	NT	Western
passeriformes	parulidae	vermivora.cyanoptera	blue.winged.warbler	0.0963291	2.5544	1.49745	Non-breeding	LC	Western
passeriformes	parulidae	oreothlypis.luciae	lucy.s.warbler	0.0749529	2.2421	1.36646	Non-breeding	LC	Western
passeriformes	parulidae	oreothlypis.peregrina	tennessee.warbler	0.0986991	2.66291	1.60978	Non-breeding	LC	Western
passeriformes	parulidae	oreothlypis.ruficapilla	nashville.warbler	0.182777	2.59094	1.56607	Non-breeding	LC	Western
passeriformes	parulidae	oreothlypis.virginiae	virginia.s.warbler	0.068371	2.24811	1.46085	Non-breeding	LC	Western
passeriformes	vireonidae	vireo.altiloquus	black.whiskered.vireo	0.0186143	2.89596	1.49899	Non-breeding	LC	Western
passeriformes	vireonidae	vireo.bellii	bell.s.vireo	0.103982	2.34561	1.43209	Non-breeding	NT	Western
passeriformes	vireonidae	vireo.cassinii	cassin.s.vireo	0.160602	2.59619	1.4751	Non-breeding	LC	Western
passeriformes	vireonidae	vireo.flavifrons	yellow.throated.vireo	0.100624	2.68006	1.51581	Non-breeding	LC	Western
passeriformes	vireonidae	vireo.flavoviridis	yellow.green.vireo	0.0222419	2.73387	1.52789	Non-breeding	LC	Western
passeriformes	vireonidae	vireo.gilvus	warbling.vireo	0.163071	2.48632	1.51566	Non-breeding	LC	Western
passeriformes	vireonidae	vireo.olivaceus	red.eyed.vireo	0.0420444	3.06675	1.58614	Non-breeding	LC	Western
passeriformes	vireonidae	vireo.philadelphicus	philadelphia.vireo	0.0890216	2.53221	1.58326	Non-breeding	LC	Western
passeriformes	vireonidae	vireo.solitarius	blue.headed.vireo	0.28895	2.68896	1.52735	Non-breeding	LC	Western
passeriformes	parulidae	cardellina.canadensis	canada.warbler	0.0564373	2.74926	1.62254	Non-breeding	LC	Western
passeriformes	parulidae	setophaga.citrina	hooded.warbler	0.0979911	2.55281	1.46181	Non-breeding	LC	Western
passeriformes	parulidae	cardellina.pusilla	wilson.s.warbler	0.15606	2.66555	1.58591	Non-breeding	LC	Western
passeriformes	icteridae	xanthocephalus.xanthocephalus	yellow.headed.blackbird	0.108937	2.70152	1.47096	Non-breeding	LC	Western
passeriformes	emberizidae	zonotrichia.albicollis	white.throated.sparrow	0.385597	2.85898	1.47795	Non-breeding	LC	Western
passeriformes	emberizidae	zonotrichia.atricapilla	golden.crowned.sparrow	0.174809	2.52823	1.45251	Non-breeding	LC	Western
passeriformes	emberizidae	zonotrichia.leucophrys	white.crowned.sparrow	0.237013	2.94379	1.52036	Non-breeding	LC	Western
passeriformes	emberizidae	zonotrichia.querula	harris.s.sparrow	0.21471	2.63598	1.55583	Non-breeding	LC	Western
passeriformes	turdidae	geokichla.sibirica	siberian.thrush	0.110095	2.63107	1.63729	Non-breeding	LC	Eastern
passeriformes	turdidae	geokichla.wardii	pied.thrush	0.0537892	1.62706	1.49251	Non-breeding	LC	Eastern
passeriformes	zosteropidae	zosterops.erythropleurus	chestnut.flanked.white.eye	0.0509755	2.60426	1.4952	Non-breeding	LC	Eastern
